# Supplementary material for: Structural basis of ribosomal 30S subunit degradation by RNase R
Source: Nature. 2024 Feb 7;626(8001):1133–40. doi: 10.1038/s41586-024-07027-6 (PMC10901742; doi:10.1038/s41586-024-07027-6)
Supplement: Supplementary file 4 — Supplementary Data 1 [file 41586_2024_7027_MOESM4_ESM.xlsx]

## Sheet: proteinGroups
Protein IDs	Majority protein IDs	Peptide counts (all)	Peptide counts (razor+unique)	Peptide counts (unique)	Protein names	Gene names	Fasta headers	Number of proteins	Peptides	Razor + unique peptides	Unique peptides	Peptides control	Peptides Rnr1	Peptides Rnr2	Peptides Rnr3	Razor + unique peptides control	Razor + unique peptides Rnr1	Razor + unique peptides Rnr2	Razor + unique peptides Rnr3	Unique peptides control	Unique peptides Rnr1	Unique peptides Rnr2	Unique peptides Rnr3	Sequence coverage [%]	Unique + razor sequence coverage [%]	Unique sequence coverage [%]	Mol. weight [kDa]	Sequence length	Sequence lengths	Fraction average	Fraction 1	Fraction 3	Fraction 5	Fraction 7	Fraction 8	Fraction 9	Q-value	Score	Identification type control	Identification type Rnr1	Identification type Rnr2	Identification type Rnr3	Sequence coverage control [%]	Sequence coverage Rnr1 [%]	Sequence coverage Rnr2 [%]	Sequence coverage Rnr3 [%]	Intensity	Intensity control	Intensity Rnr1
P37869	P37869	49	49	49	Enolase	eno	sp|P37869|ENO_BACSU Enolase OS=Bacillus subtilis (strain 168) OX=224308 GN=eno PE=1 SV=4	1	49	49	49	45	46	46	46	45	46	46	46	45	46	46	46	98.1	98.1	98.1	46.581	430	430	6.84	409	34	38	758	765	730	0	323.31	By MS/MS	By MS/MS	By MS/MS	By MS/MS	97.2	98.1	98.1	98.1	1558400000000	217930000000	530530000000
O32231	O32231	115	115	115	Ribonuclease R	rnr	sp|O32231|RNR_BACSU Ribonuclease R OS=Bacillus subtilis (strain 168) OX=224308 GN=rnr PE=1 SV=1	1	115	115	115	20	114	111	106	20	114	111	106	20	114	111	106	89	89	89	88.749	779	779	7.93	22			851	900	831	0	323.31	By MS/MS	By MS/MS	By MS/MS	By MS/MS	27.9	89	88.4	87.5	1287100000000	82177000	486260000000
P21466	P21466	32	32	32	30S ribosomal protein S4	rpsD	sp|P21466|RS4_BACSU 30S ribosomal protein S4 OS=Bacillus subtilis (strain 168) OX=224308 GN=rpsD PE=1 SV=3	1	32	32	32	16	27	27	27	16	27	27	27	16	27	27	27	87.5	87.5	87.5	22.835	200	200	5.2	22	268	60	77	84	84	0	323.31	By MS/MS	By MS/MS	By MS/MS	By MS/MS	67.5	81	81	81	210100000000	242270000	8.5668e+09
P21467	P21467	21	21	21	30S ribosomal protein S5	rpsE	sp|P21467|RS5_BACSU 30S ribosomal protein S5 OS=Bacillus subtilis (strain 168) OX=224308 GN=rpsE PE=1 SV=3	1	21	21	21	15	20	19	19	15	20	19	19	15	20	19	19	84.9	84.9	84.9	17.622	166	166	4.99	22	153	39	39	45	44	0	323.31	By MS/MS	By MS/MS	By MS/MS	By MS/MS	78.9	83.1	83.1	83.1	180570000000	439770000	7.5353e+09
P42919	P42919	31	31	31	50S ribosomal protein L2	rplB	sp|P42919|RL2_BACSU 50S ribosomal protein L2 OS=Bacillus subtilis (strain 168) OX=224308 GN=rplB PE=1 SV=3	1	31	31	31	21	24	24	24	21	24	24	24	21	24	24	24	79.1	79.1	79.1	30.274	277	277	5.46	38	71	137	53	54	53	0	323.31	By MS/MS	By MS/MS	By MS/MS	By MS/MS	68.6	75.8	75.8	75.8	132140000000	1.7781e+09	9513400000
P21474	P21474	13	13	13	30S ribosomal protein S16	rpsP	sp|P21474|RS16_BACSU 30S ribosomal protein S16 OS=Bacillus subtilis (strain 168) OX=224308 GN=rpsP PE=1 SV=3	1	13	13	13	9	12	13	13	9	12	13	13	9	12	13	13	76.7	76.7	76.7	10.135	90	90	4.76	12	125	28	27	27	26	0	323.31	By MS/MS	By MS/MS	By MS/MS	By MS/MS	65.6	70	76.7	76.7	130320000000	437470000	6.8007e+09
P21469;REV__O34574	P21469	19;1	19;1	19;1	30S ribosomal protein S7	rpsG	sp|P21469|RS7_BACSU 30S ribosomal protein S7 OS=Bacillus subtilis (strain 168) OX=224308 GN=rpsG PE=1 SV=4	2	19	19	19	12	16	16	16	12	16	16	16	12	16	16	16	74.4	74.4	74.4	17.883	156	156;300	5.26	16	80	18	30	31	31	0	323.31	By MS/MS	By MS/MS	By MS/MS	By MS/MS	62.8	70.5	70.5	70.5	129340000000	284490000	5819900000
P21883	P21883	44	44	44	Dihydrolipoyllysine-residue acetyltransferase component of pyruvate dehydrogenase complex	pdhC	sp|P21883|ODP2_BACSU Dihydrolipoyllysine-residue acetyltransferase component of pyruvate dehydrogenase complex OS=Bacillus subtilis (strain 168) OX=224308 GN=pdhC PE=1 SV=2	1	44	44	44	28	16	16	14	28	16	16	14	28	16	16	14	87.6	87.6	87.6	47.538	442	442	4.82	47	32	267	21	21	18	0	323.31	By MS/MS	By MS/MS	By MS/MS	By MS/MS	69.5	57.5	57.5	49.8	125530000000	1.6021e+09	276450000
P21476	P21476	9	9	9	30S ribosomal protein S19	rpsS	sp|P21476|RS19_BACSU 30S ribosomal protein S19 OS=Bacillus subtilis (strain 168) OX=224308 GN=rpsS PE=1 SV=3	1	9	9	9	8	9	9	8	8	9	9	8	8	9	9	8	58.7	58.7	58.7	10.583	92	92	4.64	17	136	31	27	29	26	0	302.2	By MS/MS	By MS/MS	By MS/MS	By MS/MS	58.7	58.7	58.7	58.7	113270000000	498680000	5565300000
P21881	P21881	40	40	40	Pyruvate dehydrogenase E1 component subunit alpha	pdhA	sp|P21881|ODPA_BACSU Pyruvate dehydrogenase E1 component subunit alpha OS=Bacillus subtilis (strain 168) OX=224308 GN=pdhA PE=1 SV=3	1	40	40	40	25	16	16	14	25	16	16	14	25	16	16	14	85.2	85.2	85.2	41.548	371	371	4.52	38	76	171	17	17	15	0	323.31	By MS/MS	By MS/MS	By MS/MS	By MS/MS	71.2	72	72	56.9	107060000000	947900000	211610000
Q06797	Q06797	23	23	23	50S ribosomal protein L1	rplA	sp|Q06797|RL1_BACSU 50S ribosomal protein L1 OS=Bacillus subtilis (strain 168) OX=224308 GN=rplA PE=1 SV=4	1	23	23	23	15	22	22	22	15	22	22	22	15	22	22	22	79.3	79.3	79.3	24.989	232	232	5.52	23	54	107	34	43	40	0	323.31	By MS/MS	By MS/MS	By MS/MS	By MS/MS	54.7	79.3	79.3	79.3	103140000000	1.6352e+09	7.0791e+09
P04969	P04969	11	11	11	30S ribosomal protein S11	rpsK	sp|P04969|RS11_BACSU 30S ribosomal protein S11 OS=Bacillus subtilis (strain 168) OX=224308 GN=rpsK PE=1 SV=1	1	11	11	11	8	9	9	9	8	9	9	9	8	9	9	9	72.5	72.5	72.5	13.925	131	131	5.4	14	64	27	22	32	30	0	307.78	By MS/MS	By MS/MS	By MS/MS	By MS/MS	64.1	72.5	72.5	72.5	101890000000	887550000	6.0055e+09
P12879	P12879	24	24	24	30S ribosomal protein S8	rpsH	sp|P12879|RS8_BACSU 30S ribosomal protein S8 OS=Bacillus subtilis (strain 168) OX=224308 GN=rpsH PE=1 SV=4	1	24	24	24	8	16	16	17	8	16	16	17	8	16	16	17	85.6	85.6	85.6	14.877	132	132	4.97	11	114	29	25	28	33	0	323.31	By MS/MS	By MS/MS	By MS/MS	By MS/MS	50	69.7	69.7	69.7	98523000000	146660000	3.9679e+09
P21470	P21470	16	16	16	30S ribosomal protein S9	rpsI	sp|P21470|RS9_BACSU 30S ribosomal protein S9 OS=Bacillus subtilis (strain 168) OX=224308 GN=rpsI PE=1 SV=3	1	16	16	16	5	13	13	13	5	13	13	13	5	13	13	13	81.5	81.5	81.5	14.308	130	130	5.42	8	56	29	22	24	24	0	271.52	By MS/MS	By MS/MS	By MS/MS	By MS/MS	56.2	78.5	78.5	78.5	85736000000	274170000	4.243e+09
P21882	P21882	26	26	26	Pyruvate dehydrogenase E1 component subunit beta	pdhB	sp|P21882|ODPB_BACSU Pyruvate dehydrogenase E1 component subunit beta OS=Bacillus subtilis (strain 168) OX=224308 GN=pdhB PE=3 SV=2	1	26	26	26	20	17	17	17	20	17	17	17	20	17	17	17	76.6	76.6	76.6	35.474	325	325	4.81	30	71	132	24	22	23	0	323.31	By MS/MS	By MS/MS	By MS/MS	By MS/MS	72	67.7	67.7	67.7	80977000000	646760000	202970000
P21468	P21468	18	18	18	30S ribosomal protein S6	rpsF	sp|P21468|RS6_BACSU 30S ribosomal protein S6 OS=Bacillus subtilis (strain 168) OX=224308 GN=rpsF PE=1 SV=2	1	18	18	18	11	11	12	12	11	11	12	12	11	11	12	12	96.8	96.8	96.8	11.124	95	95	5.26	13	73	25	28	28	27	0	323.31	By MS/MS	By MS/MS	By MS/MS	By MS/MS	86.3	86.3	91.6	91.6	79902000000	350240000	5644100000
P21472	P21472	11	11	11	30S ribosomal protein S12	rpsL	sp|P21472|RS12_BACSU 30S ribosomal protein S12 OS=Bacillus subtilis (strain 168) OX=224308 GN=rpsL PE=1 SV=5	1	11	11	11	6	8	8	8	6	8	8	8	6	8	8	8	60.9	60.9	60.9	15.215	138	138	5.16	8	42	29	14	16	15	0	265.31	By MS/MS	By MS/MS	By MS/MS	By MS/MS	39.1	45.7	45.7	45.7	75469000000	196880000	3.1662e+09
Q06796	Q06796	18	18	18	50S ribosomal protein L11	rplK	sp|Q06796|RL11_BACSU 50S ribosomal protein L11 OS=Bacillus subtilis (strain 168) OX=224308 GN=rplK PE=1 SV=3	1	18	18	18	12	15	15	15	12	15	15	15	12	15	15	15	85.1	85.1	85.1	14.931	141	141	5.15	18	46	72	22	22	21	0	323.31	By MS/MS	By MS/MS	By MS/MS	By MS/MS	78.7	78.7	78.7	78.7	65590000000	930210000	2295500000
P96614	P96614	43	43	43	DEAD-box ATP-dependent RNA helicase CshA	cshA	sp|P96614|CSHA_BACSU DEAD-box ATP-dependent RNA helicase CshA OS=Bacillus subtilis (strain 168) OX=224308 GN=cshA PE=1 SV=2	1	43	43	43	26	35	37	36	26	35	37	36	26	35	37	36	68.6	68.6	68.6	55.33	494	494	5.83	40	73	124	75	78	78	0	323.31	By MS/MS	By MS/MS	By MS/MS	By MS/MS	57.3	60.1	60.1	60.1	63889000000	720780000	8.5331e+09
P02394	P02394	12	12	12	50S ribosomal protein L7/L12	rplL	sp|P02394|RL7_BACSU 50S ribosomal protein L7/L12 OS=Bacillus subtilis (strain 168) OX=224308 GN=rplL PE=1 SV=4	1	12	12	12	11	11	11	11	11	11	11	11	11	11	11	11	93.5	93.5	93.5	12.75	123	123	5.3	19	38	36	21	22	23	0	323.31	By MS/MS	By MS/MS	By MS/MS	By MS/MS	93.5	93.5	93.5	93.5	62864000000	2392900000	4318800000
P46898	P46898	19	19	19	50S ribosomal protein L6	rplF	sp|P46898|RL6_BACSU 50S ribosomal protein L6 OS=Bacillus subtilis (strain 168) OX=224308 GN=rplF PE=1 SV=2	1	19	19	19	14	17	18	17	14	17	18	17	14	17	18	17	75.4	75.4	75.4	19.509	179	179	5.65	25	16	118	30	36	33	0	323.31	By MS/MS	By MS/MS	By MS/MS	By MS/MS	65.9	70.4	70.4	70.4	61982000000	2661400000	5416300000
P12874	P12874	10	10	10	30S ribosomal protein S17	rpsQ	sp|P12874|RS17_BACSU 30S ribosomal protein S17 OS=Bacillus subtilis (strain 168) OX=224308 GN=rpsQ PE=1 SV=3	1	10	10	10	5	9	9	9	5	9	9	9	5	9	9	9	64.4	64.4	64.4	10.199	87	87	5.44	7	49	13	19	19	22	0	80.262	By MS/MS	By MS/MS	By MS/MS	By MS/MS	44.8	57.5	57.5	57.5	60646000000	361580000	3.6365e+09
P12877	P12877	23	23	23	50S ribosomal protein L5	rplE	sp|P12877|RL5_BACSU 50S ribosomal protein L5 OS=Bacillus subtilis (strain 168) OX=224308 GN=rplE PE=1 SV=1	1	23	23	23	16	18	18	18	16	18	18	18	16	18	18	18	92.2	92.2	92.2	20.147	179	179	5.62	25	61	69	41	43	47	0	323.31	By MS/MS	By MS/MS	By MS/MS	By MS/MS	82.1	82.1	82.1	82.1	60537000000	1.0002e+09	5734400000
P42921	P42921	14	14	14	50S ribosomal protein L4	rplD	sp|P42921|RL4_BACSU 50S ribosomal protein L4 OS=Bacillus subtilis (strain 168) OX=224308 GN=rplD PE=1 SV=1	1	14	14	14	10	12	12	13	10	12	12	13	10	12	12	13	73.9	73.9	73.9	22.391	207	207	5.65	23	53	108	47	45	44	0	323.31	By MS/MS	By MS/MS	By MS/MS	By MS/MS	49.8	54.6	54.6	72.9	58769000000	2.0624e+09	5780800000
P26908	P26908	7	7	7	50S ribosomal protein L21	rplU	sp|P26908|RL21_BACSU 50S ribosomal protein L21 OS=Bacillus subtilis (strain 168) OX=224308 GN=rplU PE=1 SV=1	1	7	7	7	7	7	7	7	7	7	7	7	7	7	7	7	64.7	64.7	64.7	11.275	102	102	5.74	15	32	46	29	29	28	0	323.31	By MS/MS	By MS/MS	By MS/MS	By MS/MS	64.7	64.7	64.7	64.7	58319000000	1261500000	4302000000
P20282	P20282	26	26	26	30S ribosomal protein S13	rpsM	sp|P20282|RS13_BACSU 30S ribosomal protein S13 OS=Bacillus subtilis (strain 168) OX=224308 GN=rpsM PE=1 SV=3	1	26	26	26	13	22	22	21	13	22	22	21	13	22	22	21	80.2	80.2	80.2	13.787	121	121	5.8	16	56	26	36	41	38	0	308.94	By MS/MS	By MS/MS	By MS/MS	By MS/MS	69.4	78.5	78.5	78.5	57826000000	277310000	3.3289e+09
P42920	P42920	28	28	28	50S ribosomal protein L3	rplC	sp|P42920|RL3_BACSU 50S ribosomal protein L3 OS=Bacillus subtilis (strain 168) OX=224308 GN=rplC PE=1 SV=2	1	28	28	28	21	24	24	22	21	24	24	22	21	24	24	22	72.2	72.2	72.2	22.683	209	209	5.53	36	61	96	50	53	47	0	323.31	By MS/MS	By MS/MS	By MS/MS	By MS/MS	64.1	67	67	67	57655000000	1148100000	4761300000
P12875	P12875	15	15	15	50S ribosomal protein L14	rplN	sp|P12875|RL14_BACSU 50S ribosomal protein L14 OS=Bacillus subtilis (strain 168) OX=224308 GN=rplN PE=1 SV=1	1	15	15	15	13	12	12	12	13	12	12	12	13	12	12	12	78.7	78.7	78.7	13.154	122	122	5.7	19	11	131	33	33	28	0	321.18	By MS/MS	By MS/MS	By MS/MS	By MS/MS	74.6	74.6	74.6	74.6	56624000000	1364200000	3.8225e+09
P0CI78	P0CI78	16	16	16	50S ribosomal protein L24	rplX	sp|P0CI78|RL24_BACSU 50S ribosomal protein L24 OS=Bacillus subtilis (strain 168) OX=224308 GN=rplX PE=1 SV=1	1	16	16	16	11	13	13	13	11	13	13	13	11	13	13	13	82.5	82.5	82.5	11.142	103	103	5.74	18	48	73	32	43	41	0	323.31	By MS/MS	By MS/MS	By MS/MS	By MS/MS	71.8	69.9	69.9	69.9	56030000000	882610000	4.2279e+09
P19946	P19946	15	15	15	50S ribosomal protein L15	rplO	sp|P19946|RL15_BACSU 50S ribosomal protein L15 OS=Bacillus subtilis (strain 168) OX=224308 GN=rplO PE=1 SV=1	1	15	15	15	10	11	11	11	10	11	11	11	10	11	11	11	66.4	66.4	66.4	15.382	146	146	5.65	16	30	53	24	29	26	0	318.89	By MS/MS	By MS/MS	By MS/MS	By MS/MS	66.4	66.4	66.4	66.4	52575000000	1091500000	4.1621e+09
P21464	P21464	36	36	36	30S ribosomal protein S2	rpsB	sp|P21464|RS2_BACSU 30S ribosomal protein S2 OS=Bacillus subtilis (strain 168) OX=224308 GN=rpsB PE=1 SV=3	1	36	36	36	18	28	29	30	18	28	29	30	18	28	29	30	86.2	86.2	86.2	27.967	246	246	5.6	23	86	42	48	48	51	0	323.31	By MS/MS	By MS/MS	By MS/MS	By MS/MS	75.2	79.3	79.7	82.1	50071000000	348080000	4699600000
P21475;REV__P20964	P21475	14;1	14;1	14;1	30S ribosomal protein S18	rpsR	sp|P21475|RS18_BACSU 30S ribosomal protein S18 OS=Bacillus subtilis (strain 168) OX=224308 GN=rpsR PE=1 SV=3	2	14	14	14	12	12	12	12	12	12	12	12	12	12	12	12	72.2	72.2	72.2	8.9694	79	79;428	5.27	18	42	15	21	20	23	0	323.31	By MS/MS	By MS/MS	By MS/MS	By MS/MS	59.5	59.5	59.5	59.5	47852000000	3.3269e+09	2499300000
P21471	P21471	13	13	13	30S ribosomal protein S10	rpsJ	sp|P21471|RS10_BACSU 30S ribosomal protein S10 OS=Bacillus subtilis (strain 168) OX=224308 GN=rpsJ PE=1 SV=4	1	13	13	13	8	11	11	11	8	11	11	11	8	11	11	11	77.5	77.5	77.5	11.665	102	102	5.38	10	39	25	19	19	18	0	95.681	By MS/MS	By MS/MS	By MS/MS	By MS/MS	69.6	71.6	71.6	71.6	47584000000	284560000	4834000000
P21465	P21465	30	30	30	30S ribosomal protein S3	rpsC	sp|P21465|RS3_BACSU 30S ribosomal protein S3 OS=Bacillus subtilis (strain 168) OX=224308 GN=rpsC PE=1 SV=4	1	30	30	30	19	27	27	27	19	27	27	27	19	27	27	27	75.2	75.2	75.2	24.323	218	218	5.8	29	66	43	47	55	57	0	323.31	By MS/MS	By MS/MS	By MS/MS	By MS/MS	71.6	75.2	75.2	75.2	45289000000	623860000	7.0255e+09
O31742	O31742	17	17	17	50S ribosomal protein L19	rplS	sp|O31742|RL19_BACSU 50S ribosomal protein L19 OS=Bacillus subtilis (strain 168) OX=224308 GN=rplS PE=1 SV=2	1	17	17	17	10	15	15	14	10	15	15	14	10	15	15	14	65.2	65.2	65.2	13.387	115	115	6	14	12	34	23	27	21	0	137.68	By MS/MS	By MS/MS	By MS/MS	By MS/MS	49.6	63.5	63.5	63.5	45284000000	311820000	3.349e+09
P42060	P42060	10	10	10	50S ribosomal protein L22	rplV	sp|P42060|RL22_BACSU 50S ribosomal protein L22 OS=Bacillus subtilis (strain 168) OX=224308 GN=rplV PE=1 SV=1	1	10	10	10	9	10	10	10	9	10	10	10	9	10	10	10	67.3	67.3	67.3	12.459	113	113	5.52	15	29	40	20	21	23	0	228.02	By MS/MS	By MS/MS	By MS/MS	By MS/MS	67.3	67.3	67.3	67.3	44731000000	536910000	2732400000
P55872	P55872	14	14	14	Translation initiation factor IF-3	infC	sp|P55872|IF3_BACSU Translation initiation factor IF-3 OS=Bacillus subtilis (strain 168) OX=224308 GN=infC PE=3 SV=3	1	14	14	14	4	8	8	8	4	8	8	8	4	8	8	8	63.6	63.6	63.6	19.732	173	173	5.02	5	43	14	12	12	12	0	311.91	By MS/MS	By MS/MS	By MS/MS	By MS/MS	31.2	49.7	49.7	49.7	32253000000	14260000	276800000
P16263	P16263	39	39	39	Dihydrolipoyllysine-residue succinyltransferase component of 2-oxoglutarate dehydrogenase complex	odhB	sp|P16263|ODO2_BACSU Dihydrolipoyllysine-residue succinyltransferase component of 2-oxoglutarate dehydrogenase complex OS=Bacillus subtilis (strain 168) OX=224308 GN=odhB PE=3 SV=2	1	39	39	39	24	16	17	16	24	16	17	16	24	16	17	16	81.3	81.3	81.3	46.003	417	417	4.39	34	114	61	21	22	22	0	323.31	By MS/MS	By MS/MS	By MS/MS	By MS/MS	60.7	53.2	53.5	53.5	29017000000	626670000	191600000
P42923	P42923	16	16	16	50S ribosomal protein L10	rplJ	sp|P42923|RL10_BACSU 50S ribosomal protein L10 OS=Bacillus subtilis (strain 168) OX=224308 GN=rplJ PE=1 SV=4	1	16	16	16	15	15	15	15	15	15	15	15	15	15	15	15	76.5	76.5	76.5	18.079	166	166	5.35	25	34	29	24	24	26	0	323.31	By MS/MS	By MS/MS	By MS/MS	By MS/MS	72.3	72.3	72.3	72.3	27557000000	1128500000	2593800000
P21473	P21473	7	7	7	30S ribosomal protein S15	rpsO	sp|P21473|RS15_BACSU 30S ribosomal protein S15 OS=Bacillus subtilis (strain 168) OX=224308 GN=rpsO PE=1 SV=4	1	7	7	7	4	6	6	6	4	6	6	6	4	6	6	6	66.3	66.3	66.3	10.573	89	89	5.87	5	15	7	10	13	11	0	315.74	By MS/MS	By MS/MS	By MS/MS	By MS/MS	49.4	58.4	58.4	58.4	24690000000	116470000	3.296e+09
P46899	P46899	10	10	10	50S ribosomal protein L18	rplR	sp|P46899|RL18_BACSU 50S ribosomal protein L18 OS=Bacillus subtilis (strain 168) OX=224308 GN=rplR PE=1 SV=1	1	10	10	10	7	8	8	7	7	8	8	7	7	8	8	7	65	65	65	12.969	120	120	5.58	10	25	17	15	17	17	0	191.28	By MS/MS	By MS/MS	By MS/MS	By MS/MS	56.7	65	65	64.2	23690000000	522970000	2571100000
P05657	P05657	8	8	8	50S ribosomal protein L27	rpmA	sp|P05657|RL27_BACSU 50S ribosomal protein L27 OS=Bacillus subtilis (strain 168) OX=224308 GN=rpmA PE=1 SV=1	1	8	8	8	8	7	7	7	8	7	7	7	8	7	7	7	54.3	54.3	54.3	10.372	94	94	5.8	11	7	24	13	14	14	0	80.771	By MS/MS	By MS/MS	By MS/MS	By MS/MS	54.3	54.3	54.3	54.3	23463000000	815160000	2517500000
P70974	P70974	17	17	17	50S ribosomal protein L13	rplM	sp|P70974|RL13_BACSU 50S ribosomal protein L13 OS=Bacillus subtilis (strain 168) OX=224308 GN=rplM PE=1 SV=2	1	17	17	17	12	16	17	16	12	16	17	16	12	16	17	16	76.6	76.6	76.6	16.375	145	145	6.1	18	44	27	42	44	47	0	188.83	By MS/MS	By MS/MS	By MS/MS	By MS/MS	66.2	70.3	76.6	70.3	23448000000	396020000	3.1817e+09
Q45493	Q45493	49	49	49	Ribonuclease J1	rnjA	sp|Q45493|RNJ1_BACSU Ribonuclease J1 OS=Bacillus subtilis (strain 168) OX=224308 GN=rnjA PE=1 SV=1	1	49	49	49	22	42	42	40	22	42	42	40	22	42	42	40	82.5	82.5	82.5	61.516	555	555	5.63	25	112	67	64	66	62	0	323.31	By MS/MS	By MS/MS	By MS/MS	By MS/MS	54.8	78.9	78.9	77.7	23301000000	156930000	2313600000
P39645	P39645	24	24	24	Putative heme-dependent peroxidase YwfI	ywfI	sp|P39645|CHDC_BACSU Coproheme decarboxylase OS=Bacillus subtilis (strain 168) OX=224308 GN=chdC PE=3 SV=1	1	24	24	24	0	23	24	22	0	23	24	22	0	23	24	22	92.1	92.1	92.1	29.505	254	254	8.02				45	50	48	0	323.31		By MS/MS	By MS/MS	By MS/MS	0	92.1	92.1	81.1	20204000000	0	8.4927e+09
P28598	P28598	49	49	49	60 kDa chaperonin	groL	sp|P28598|CH60_BACSU Chaperonin GroEL OS=Bacillus subtilis (strain 168) OX=224308 GN=groEL PE=1 SV=3	1	49	49	49	25	22	21	20	25	22	21	20	25	22	21	20	82.7	82.7	82.7	57.424	544	544	4.45	32	121	47	26	24	24	0	323.31	By MS/MS	By MS/MS	By MS/MS	By MS/MS	57.4	49.3	48	45	20145000000	376900000	205530000
P54423	P54423	47	47	47	Cell wall-associated protease;Cell wall-associated polypeptide CWBP23;Cell wall-associated polypeptide CWBP52	wprA	sp|P54423|WPRA_BACSU Cell wall-associated protease OS=Bacillus subtilis (strain 168) OX=224308 GN=wprA PE=1 SV=2	1	47	47	47	10	44	45	44	10	44	45	44	10	44	45	44	55.1	55.1	55.1	96.487	894	894	6.31	10	67	58	69	72	67	0	323.31	By MS/MS	By MS/MS	By MS/MS	By MS/MS	16.8	48	53.1	48	20013000000	25780000	5028600000
P21880	P21880	32	32	32	Dihydrolipoyl dehydrogenase	pdhD	sp|P21880|DLDH1_BACSU Dihydrolipoyl dehydrogenase OS=Bacillus subtilis (strain 168) OX=224308 GN=pdhD PE=3 SV=1	1	32	32	32	16	2	2	2	16	2	2	2	16	2	2	2	67.9	67.9	67.9	49.732	470	470	3.78	19	76	71	2	2	2	0	323.31	By MS/MS	By MS/MS	By MS/MS	By MS/MS	44.5	9.6	9.6	9.6	18885000000	110170000	24931000
O31760	O31760	53	53	53	Ribonuclease J2	rnjB	sp|O31760|RNJ2_BACSU Ribonuclease J2 OS=Bacillus subtilis (strain 168) OX=224308 GN=rnjB PE=1 SV=3	1	53	53	53	18	44	44	39	18	44	44	39	18	44	44	39	82.7	82.7	82.7	61.174	555	555	5.81	20	87	66	65	63	56	0	323.31	By MS/MS	By MS/MS	By MS/MS	By MS/MS	45.9	79.3	79.3	77.8	18440000000	75799000	1.5757e+09
P50849	P50849	60	60	60	Polyribonucleotide nucleotidyltransferase	pnp	sp|P50849|PNP_BACSU Polyribonucleotide nucleotidyltransferase OS=Bacillus subtilis (strain 168) OX=224308 GN=pnp PE=1 SV=3	1	60	60	60	38	47	48	47	38	47	48	47	38	47	48	47	79.1	79.1	79.1	77.463	705	705	5.28	43	113	79	57	57	57	0	323.31	By MS/MS	By MS/MS	By MS/MS	By MS/MS	57.7	65	65	65	18217000000	307110000	848500000
P46343	P46343	31	31	31	PhoH-like protein	phoH	sp|P46343|PHOL_BACSU PhoH-like protein OS=Bacillus subtilis (strain 168) OX=224308 GN=phoH PE=3 SV=3	1	31	31	31	0	31	31	30	0	31	31	30	0	31	31	30	81.8	81.8	81.8	35.541	319	319	7.04		42	21	69	67	77	0	323.31		By MS/MS	By MS/MS	By MS/MS	0	81.8	81.8	81.8	17986000000	0	4757900000
P19947	P19947	12	12	12	50S ribosomal protein L30	rpmD	sp|P19947|RL30_BACSU 50S ribosomal protein L30 OS=Bacillus subtilis (strain 168) OX=224308 GN=rpmD PE=1 SV=2	1	12	12	12	7	9	9	9	7	9	9	9	7	9	9	9	83.1	83.1	83.1	6.6377	59	59	5.93	10	12	26	17	17	18	0	148.49	By MS/MS	By MS/MS	By MS/MS	By MS/MS	71.2	74.6	74.6	74.6	16828000000	369380000	1.7135e+09
P42924	P42924	15	15	15	50S ribosomal protein L23	rplW	sp|P42924|RL23_BACSU 50S ribosomal protein L23 OS=Bacillus subtilis (strain 168) OX=224308 GN=rplW PE=1 SV=2	1	15	15	15	10	13	13	13	10	13	13	13	10	13	13	13	84.2	84.2	84.2	10.956	95	95	6.03	13	17	20	20	25	23	0	104.24	By MS/MS	By MS/MS	By MS/MS	By MS/MS	69.5	80	80	80	15225000000	568460000	2518000000
P37871;P39845	P37871	102;1	102;1	102;1	DNA-directed RNA polymerase subunit beta	rpoC	sp|P37871|RPOC_BACSU DNA-directed RNA polymerase subunit beta OS=Bacillus subtilis (strain 168) OX=224308 GN=rpoC PE=1 SV=4	2	102	102	102	30	31	38	35	30	31	38	35	30	31	38	35	81.7	81.7	81.7	134.25	1199	1199;2561	4.72	30	156	118	31	38	35	0	323.31	By MS/MS	By MS/MS	By MS/MS	By MS/MS	33	34.1	42.5	38	14012000000	91120000	113730000
P80698	P80698	33	33	32	Trigger factor	tig	sp|P80698|TIG_BACSU Trigger factor OS=Bacillus subtilis (strain 168) OX=224308 GN=tig PE=1 SV=3	1	33	33	32	22	21	21	20	22	21	21	20	22	21	21	20	87.3	87.3	85.8	47.487	424	424	5.16	27	33	64	22	24	22	0	323.31	By MS/MS	By MS/MS	By MS/MS	By MS/MS	64.2	62	62	62	13005000000	315930000	223870000
P35159	P35159	34	34	34	Ribosomal large subunit pseudouridine synthase B	rluB	sp|P35159|RLUB_BACSU Ribosomal large subunit pseudouridine synthase B OS=Bacillus subtilis (strain 168) OX=224308 GN=rluB PE=1 SV=2	1	34	34	34	1	24	24	26	1	24	24	26	1	24	24	26	73	73	73	27.738	244	244	5.78	1	69	32	30	33	35	0	323.31	By MS/MS	By MS/MS	By MS/MS	By MS/MS	2.9	69.7	69.7	73	12221000000	1985500	734060000
P37942	P37942	35	35	35	Lipoamide acyltransferase component of branched-chain alpha-keto acid dehydrogenase complex	bfmBB	sp|P37942|ODB2_BACSU Lipoamide acyltransferase component of branched-chain alpha-keto acid dehydrogenase complex OS=Bacillus subtilis (strain 168) OX=224308 GN=bfmBB PE=3 SV=1	1	35	35	35	35	19	19	19	35	19	19	19	35	19	19	19	79.2	79.2	79.2	45.837	424	424	4.28	82	13	17	24	24	25	0	323.31	By MS/MS	By MS/MS	By MS/MS	By MS/MS	79.2	52.1	52.1	52.1	10766000000	9563800000	279020000
P02968;O34366	P02968	22;2	22;2	22;2	Flagellin	hag	sp|P02968|FLA_BACSU Flagellin OS=Bacillus subtilis (strain 168) OX=224308 GN=hag PE=1 SV=2	2	22	22	22	18	12	12	12	18	12	12	12	18	12	12	12	81.2	81.2	81.2	32.626	304	304;160	4.76	27	29	48	15	15	14	0	323.31	By MS/MS	By MS/MS	By MS/MS	By MS/MS	75.7	55.9	55.9	55.9	10729000000	877540000	111740000
P12873	P12873	5	5	5	50S ribosomal protein L29	rpmC	sp|P12873|RL29_BACSU 50S ribosomal protein L29 OS=Bacillus subtilis (strain 168) OX=224308 GN=rpmC PE=1 SV=1	1	5	5	5	5	5	5	5	5	5	5	5	5	5	5	5	57.6	57.6	57.6	7.7129	66	66	5.83	7	6	8	8	9	9	0	86.598	By MS/MS	By MS/MS	By MS/MS	By MS/MS	57.6	57.6	57.6	57.6	9994400000	359580000	2296700000
P20277	P20277	12	12	12	50S ribosomal protein L17	rplQ	sp|P20277|RL17_BACSU 50S ribosomal protein L17 OS=Bacillus subtilis (strain 168) OX=224308 GN=rplQ PE=1 SV=2	1	12	12	12	11	12	12	12	11	12	12	12	11	12	12	12	64.2	64.2	64.2	13.751	120	120	6.23	12	10	21	21	23	23	0	323.31	By MS/MS	By MS/MS	By MS/MS	By MS/MS	58.3	64.2	64.2	64.2	9928600000	550200000	2243800000
P55873	P55873	11	11	11	50S ribosomal protein L20	rplT	sp|P55873|RL20_BACSU 50S ribosomal protein L20 OS=Bacillus subtilis (strain 168) OX=224308 GN=rplT PE=1 SV=1	1	11	11	11	8	9	10	10	8	9	10	10	8	9	10	10	61.3	61.3	61.3	13.638	119	119	5.92	8	21	13	13	18	20	0	323.31	By MS/MS	By MS/MS	By MS/MS	By MS/MS	46.2	51.3	56.3	56.3	9602300000	117210000	1.6535e+09
P54533	P54533	36	36	36	Dihydrolipoyl dehydrogenase	bfmBC	sp|P54533|DLDH2_BACSU Dihydrolipoyl dehydrogenase OS=Bacillus subtilis (strain 168) OX=224308 GN=bfmBC PE=3 SV=1	1	36	36	36	36	26	27	27	36	26	27	27	36	26	27	27	79.7	79.7	79.7	50.435	474	474	4.98	67	23	26	36	35	33	0	323.31	By MS/MS	By MS/MS	By MS/MS	By MS/MS	79.7	60.5	62.7	62.7	9476000000	7.9862e+09	373030000
P14577	P14577	12	12	12	50S ribosomal protein L16	rplP	sp|P14577|RL16_BACSU 50S ribosomal protein L16 OS=Bacillus subtilis (strain 168) OX=224308 GN=rplP PE=1 SV=2	1	12	12	12	10	12	12	12	10	12	12	12	10	12	12	12	66	66	66	16.19	144	144	5.87	14	10	28	20	20	18	0	208.36	By MS/MS	By MS/MS	By MS/MS	By MS/MS	66	66	66	66	9225500000	210830000	1.0084e+09
P39133	P39133	4	4	4	Uncharacterized protein YhbF	yhbF	sp|P39133|YHBF_BACSU Uncharacterized protein YhbF OS=Bacillus subtilis (strain 168) OX=224308 GN=yhbF PE=4 SV=3	1	4	4	4	3	1	1	1	3	1	1	1	3	1	1	1	31.5	31.5	31.5	25.069	235	235	5	3	3	2	2	2	2	0	18.852	By MS/MS	By MS/MS	By MS/MS	By MS/MS	22.6	8.9	8.9	8.9	9171700000	7521800	1.0462e+09
P55874	P55874	7	7	7	50S ribosomal protein L35	rpmI	sp|P55874|RL35_BACSU 50S ribosomal protein L35 OS=Bacillus subtilis (strain 168) OX=224308 GN=rpmI PE=1 SV=2	1	7	7	7	5	7	7	7	5	7	7	7	5	7	7	7	48.5	48.5	48.5	7.5569	66	66	6.26	7	6	24	16	16	17	0	51.858	By MS/MS	By MS/MS	By MS/MS	By MS/MS	47	48.5	48.5	48.5	9147100000	260700000	1181000000
P54454	P54454	7	7	7	Probable RNA-binding protein YqeI	yqeI	sp|P54454|YQEI_BACSU Probable RNA-binding protein YqeI OS=Bacillus subtilis (strain 168) OX=224308 GN=yqeI PE=4 SV=1	1	7	7	7	1	7	7	7	1	7	7	7	1	7	7	7	67.7	67.7	67.7	10.758	96	96	6.62	1	11	5	13	13	13	0	216.12	By MS/MS	By MS/MS	By MS/MS	By MS/MS	9.4	67.7	67.7	67.7	8795700000	1452100	2.0449e+09
P33166	P33166	32	32	32	Elongation factor Tu	tuf	sp|P33166|EFTU_BACSU Elongation factor Tu OS=Bacillus subtilis (strain 168) OX=224308 GN=tuf PE=1 SV=1	1	32	32	32	27	14	13	16	27	14	13	16	27	14	13	16	78.5	78.5	78.5	43.593	396	396	4.46	44	50	61	18	16	20	0	323.31	By MS/MS	By MS/MS	By MS/MS	By MS/MS	74	44.2	42.4	52.5	8790100000	989960000	134480000
O34687	O34687	4	4	4	50S ribosomal protein L32	rpmF	sp|O34687|RL32_BACSU 50S ribosomal protein L32 OS=Bacillus subtilis (strain 168) OX=224308 GN=rpmF PE=1 SV=3	1	4	4	4	2	2	2	2	2	2	2	2	2	2	2	2	71.2	71.2	71.2	6.7289	59	59	5.77	3		16	4	4	4	0	23.435	By MS/MS	By MS/MS	By MS/MS	By MS/MS	37.3	37.3	37.3	37.3	7.8874e+09	155530000	574530000
O31545	O31545	41	41	41	Uncharacterized RNA methyltransferase YfjO	yfjO	sp|O31545|YFJO_BACSU Uncharacterized RNA methyltransferase YfjO OS=Bacillus subtilis (strain 168) OX=224308 GN=yfjO PE=3 SV=1	1	41	41	41	0	35	35	33	0	35	35	33	0	35	35	33	83	83	83	52.132	466	466	6.08		66	43	44	44	43	0	323.31		By MS/MS	By MS/MS	By MS/MS	0	75.1	75.1	69.3	7.1714e+09	0	763270000
Q03223	Q03223	9	9	9	50S ribosomal protein L31	rpmE	sp|Q03223|RL31_BACSU 50S ribosomal protein L31 OS=Bacillus subtilis (strain 168) OX=224308 GN=rpmE PE=1 SV=1	1	9	9	9	7	8	8	8	7	8	8	8	7	8	8	8	80.3	80.3	80.3	7.4435	66	66	5.53	10	17	19	12	13	14	0	152.01	By MS/MS	By MS/MS	By MS/MS	By MS/MS	78.8	78.8	78.8	78.8	6.8182e+09	107920000	379360000
P17889;P17889-2	P17889;P17889-2	46;45	46;45	46;45	Translation initiation factor IF-2	infB	sp|P17889|IF2_BACSU Translation initiation factor IF-2 OS=Bacillus subtilis (strain 168) OX=224308 GN=infB PE=3 SV=1;sp|P17889-2|IF2_BACSU Isoform Beta of Translation initiation factor IF-2 OS=Bacillus subtilis (strain 168) OX=224308 GN=infB	2	46	46	46	11	11	12	10	11	11	12	10	11	11	12	10	63	63	63	78.621	716	716;623	4.99	11	28	71	11	12	10	0	323.31	By MS/MS	By MS/MS	By MS/MS	By MS/MS	20.7	29.1	25	20.4	5.8903e+09	27717000	33755000
P37870	P37870	79	79	79	DNA-directed RNA polymerase subunit beta	rpoB	sp|P37870|RPOB_BACSU DNA-directed RNA polymerase subunit beta OS=Bacillus subtilis (strain 168) OX=224308 GN=rpoB PE=1 SV=2	1	79	79	79	33	23	24	23	33	23	24	23	33	23	24	23	73.8	73.8	73.8	133.68	1193	1193	4.55	33	107	86	23	25	23	0	323.31	By MS/MS	By MS/MS	By MS/MS	By MS/MS	41.6	29.8	30.9	29.5	5611200000	122920000	86377000
P96583	P96583	52	52	52	DNA topoisomerase 3	topB	sp|P96583|TOP3_BACSU DNA topoisomerase 3 OS=Bacillus subtilis (strain 168) OX=224308 GN=topB PE=3 SV=1	1	52	52	52	3	28	32	28	3	28	32	28	3	28	32	28	71.4	71.4	71.4	81.476	727	727	5.54	3	74	50	30	34	29	0	323.31	By MS/MS	By MS/MS	By MS/MS	By MS/MS	5.5	47	54.1	47	5384900000	4742000	205470000
P21477	P21477	5	5	5	30S ribosomal protein S20	rpsT	sp|P21477|RS20_BACSU 30S ribosomal protein S20 OS=Bacillus subtilis (strain 168) OX=224308 GN=rpsT PE=1 SV=4	1	5	5	5	4	4	5	5	4	4	5	5	4	4	5	5	42	42	42	9.599	88	88	5.51	5	8	6	5	7	6	0	96.143	By MS/MS	By MS/MS	By MS/MS	By MS/MS	34.1	33	42	42	5293800000	68605000	806060000
O31740	O31740	16	16	16	Ribosome maturation factor RimM	rimM	sp|O31740|RIMM_BACSU Ribosome maturation factor RimM OS=Bacillus subtilis (strain 168) OX=224308 GN=rimM PE=3 SV=1	1	16	16	16	0	15	15	14	0	15	15	14	0	15	15	14	67.8	67.8	67.8	20.203	174	174	6.18		31	17	23	24	20	0	160.14		By MS/MS	By MS/MS	By MS/MS	0	67.2	67.2	59.8	5214800000	0	328690000
O31503	O31503	34	34	34	23S rRNA (uracil-C(5))-methyltransferase RlmCD	rlmCD	sp|O31503|RLMCD_BACSU 23S rRNA (uracil-C(5))-methyltransferase RlmCD OS=Bacillus subtilis (strain 168) OX=224308 GN=rlmCD PE=1 SV=1	1	34	34	34	0	29	31	31	0	29	31	31	0	29	31	31	84.1	84.1	84.1	51.819	459	459	6.47		44	28	40	43	42	0	323.31		By MS/MS	By MS/MS	By MS/MS	0	71	79.1	79.1	5175000000	0	1.0404e+09
P56849	P56849	8	8	8	50S ribosomal protein L33 1	rpmGA	sp|P56849|RL331_BACSU 50S ribosomal protein L33 1 OS=Bacillus subtilis (strain 168) OX=224308 GN=rpmGA PE=1 SV=2	1	8	8	8	5	6	6	6	5	6	6	6	5	6	6	6	65.3	65.3	65.3	5.9008	49	49	6.12	6	5	13	10	11	11	0	76.458	By MS/MS	By MS/MS	By MS/MS	By MS/MS	53.1	63.3	63.3	63.3	5141300000	172880000	619460000
P37940	P37940	30	30	30	2-oxoisovalerate dehydrogenase subunit alpha	bfmBAA	sp|P37940|ODBA_BACSU 2-oxoisovalerate dehydrogenase subunit alpha OS=Bacillus subtilis (strain 168) OX=224308 GN=bfmBAA PE=1 SV=1	1	30	30	30	30	17	16	17	30	17	16	17	30	17	16	17	79.1	79.1	79.1	36.334	330	330	4.5	64	2	3	21	21	22	0	323.31	By MS/MS	By MS/MS	By MS/MS	By MS/MS	79.1	67.9	59.1	67.9	5006700000	4334800000	233060000
P20964	P20964	36	36	36	GTPase ObgE	obg	sp|P20964|OBG_BACSU GTPase Obg OS=Bacillus subtilis (strain 168) OX=224308 GN=obg PE=1 SV=1	1	36	36	36	0	33	32	33	0	33	32	33	0	33	32	33	85	85	85	47.688	428	428	6.63		21	59	44	40	43	0	323.31		By MS/MS	By MS/MS	By MS/MS	0	78.5	78.5	78.5	4809500000	0	563520000
P38424	P38424	14	14	14	Probable GTP-binding protein EngB	engB	sp|P38424|ENGB_BACSU Probable GTP-binding protein EngB OS=Bacillus subtilis (strain 168) OX=224308 GN=engB PE=1 SV=1	1	14	14	14	0	11	11	11	0	11	11	11	0	11	11	11	74.4	74.4	74.4	22.026	195	195	5.88		28	20	14	17	15	0	297.75		By MS/MS	By MS/MS	By MS/MS	0	72.8	72.8	72.8	4611900000	0	299960000
P51833	P51833	14	14	14	Ribonuclease 3	rnc	sp|P51833|RNC_BACSU Ribonuclease 3 OS=Bacillus subtilis (strain 168) OX=224308 GN=rnc PE=1 SV=2	1	14	14	14	2	11	12	12	2	11	12	12	2	11	12	12	57.8	57.8	57.8	28.425	249	249	5.89	2	26	14	14	15	16	0	273.24	By MS/MS	By MS/MS	By MS/MS	By MS/MS	8	54.6	54.6	54.6	4610100000	5385700	278250000
P37941	P37941	27	27	27	2-oxoisovalerate dehydrogenase subunit beta	bfmBAB	sp|P37941|ODBB_BACSU 2-oxoisovalerate dehydrogenase subunit beta OS=Bacillus subtilis (strain 168) OX=224308 GN=bfmBAB PE=1 SV=1	1	27	27	27	25	15	18	17	25	15	18	17	25	15	18	17	85	85	85	35.856	327	327	4.75	54		5	18	22	21	0	290.84	By MS/MS	By MS/MS	By MS/MS	By MS/MS	77.7	52.9	73.1	73.1	4318300000	3.5174e+09	247890000
P39814	P39814	46	46	46	DNA topoisomerase 1	topA	sp|P39814|TOP1_BACSU DNA topoisomerase 1 OS=Bacillus subtilis (strain 168) OX=224308 GN=topA PE=1 SV=1	1	46	46	46	1	31	35	34	1	31	35	34	1	31	35	34	65.3	65.3	65.3	79.077	691	691	5.94	1	64	45	35	40	38	0	323.31	By MS/MS	By MS/MS	By MS/MS	By MS/MS	1.9	55.9	60.8	56.9	4.2215e+09	3559200	298070000
P39587	P39587	33	33	33	Putative ribosomal RNA large subunit methyltransferase YwbD	ywbD	sp|P39587|YWBD_BACSU Putative ribosomal RNA large subunit methyltransferase YwbD OS=Bacillus subtilis (strain 168) OX=224308 GN=ywbD PE=3 SV=1	1	33	33	33	0	16	17	16	0	16	17	16	0	16	17	16	66.9	66.9	66.9	44.443	396	396	5.26		62	38	18	19	18	0	323.31		By MS/MS	By MS/MS	By MS/MS	0	51.8	55.3	45.7	4.1577e+09	0	90215000
P94464	P94464	40	40	40	Ribosomal RNA small subunit methyltransferase B	rsmB	sp|P94464|RSMB_BACSU Probable ribosomal RNA small subunit methyltransferase B OS=Bacillus subtilis (strain 168) OX=224308 GN=rsmB PE=3 SV=2	1	40	40	40	0	35	35	34	0	35	35	34	0	35	35	34	82.3	82.3	82.3	50.273	447	447	6.53		45	39	49	50	49	0	323.31		By MS/MS	By MS/MS	By MS/MS	0	77.6	77.6	77.4	4.1442e+09	0	872520000
O34522	O34522	19	19	19	tRNA (guanine-N(7)-)-methyltransferase	trmB	sp|O34522|TRMB_BACSU tRNA (guanine-N(7)-)-methyltransferase OS=Bacillus subtilis (strain 168) OX=224308 GN=trmB PE=1 SV=1	1	19	19	19	0	16	15	15	0	16	15	15	0	16	15	15	75.6	75.6	75.6	24.503	213	213	6.17		28	18	20	20	20	0	264.4		By MS/MS	By MS/MS	By MS/MS	0	75.1	71.4	71.4	3.9874e+09	0	308700000
Q06753	Q06753	26	26	26	Putative TrmH family tRNA/rRNA methyltransferase YacO	yacO	sp|Q06753|YACO_BACSU Putative TrmH family tRNA/rRNA methyltransferase YacO OS=Bacillus subtilis (strain 168) OX=224308 GN=yacO PE=3 SV=2	1	26	26	26	1	22	22	24	1	22	22	24	1	22	22	24	85.9	85.9	85.9	27.508	249	249	6.71	1	22	24	28	31	35	0	291.89	By MS/MS	By MS/MS	By MS/MS	By MS/MS	5.2	79.5	80.3	80.3	3.7935e+09	1247300	838510000
P20278	P20278	2	2	2	50S ribosomal protein L36	rpmJ	sp|P20278|RL36_BACSU 50S ribosomal protein L36 OS=Bacillus subtilis (strain 168) OX=224308 GN=rpmJ PE=1 SV=1	1	2	2	2	2	2	2	2	2	2	2	2	2	2	2	2	54.1	54.1	54.1	4.3053	37	37	5.93	4	3	5	4	5	6	0	13.36	By MS/MS	By MS/MS	By MS/MS	By MS/MS	54.1	54.1	54.1	54.1	3.6332e+09	200710000	508040000
P37872	P37872	23	23	23	Uncharacterized protein YbxB	ybxB	sp|P37872|YBXB_BACSU Uncharacterized protein YbxB OS=Bacillus subtilis (strain 168) OX=224308 GN=ybxB PE=3 SV=1	1	23	23	23	0	17	17	17	0	17	17	17	0	17	17	17	89.6	89.6	89.6	22.513	201	201	6.21		35	22	26	27	25	0	323.31		By MS/MS	By MS/MS	By MS/MS	0	89.1	89.6	89.6	3.5663e+09	0	265460000
O34750	O34750	29	29	29	Probable ATP-dependent RNA helicase YfmL	yfmL	sp|O34750|YFML_BACSU Probable ATP-dependent RNA helicase YfmL OS=Bacillus subtilis (strain 168) OX=224308 GN=yfmL PE=1 SV=1	1	29	29	29	0	11	12	13	0	11	12	13	0	11	12	13	67	67	67	42.189	376	376	5.08		54	25	11	13	14	0	323.31		By MS/MS	By MS/MS	By MS/MS	0	40.7	40.4	39.6	3.5181e+09	0	46778000
Q795R8	Q795R8	28	28	28	Uncharacterized protein YtfP	ytfP	sp|Q795R8|YTFP_BACSU Uncharacterized protein YtfP OS=Bacillus subtilis (strain 168) OX=224308 GN=ytfP PE=4 SV=2	1	28	28	28	0	24	23	23	0	24	23	23	0	24	23	23	62.1	62.1	62.1	46.128	420	420	6.22		38	35	31	32	30	0	306.03		By MS/MS	By MS/MS	By MS/MS	0	56.9	55.5	55.5	3.3814e+09	0	334290000
O54408	O54408	53	53	53	GTP pyrophosphokinase	relA	sp|O54408|RELA_BACSU GTP pyrophosphokinase OS=Bacillus subtilis (strain 168) OX=224308 GN=relA PE=1 SV=3	1	53	53	53	1	18	23	20	1	18	23	20	1	18	23	20	68.9	68.9	68.9	84.823	734	734	5.16	1	82	46	20	25	21	0	323.31	By MS/MS	By MS/MS	By MS/MS	By MS/MS	1.9	29.6	36.9	33	3.3709e+09	0	96785000
O32068	O32068	22	22	22	Uncharacterized RNA pseudouridine synthase YtzG	ytzG	sp|O32068|YTZG_BACSU Uncharacterized RNA pseudouridine synthase YtzG OS=Bacillus subtilis (strain 168) OX=224308 GN=ytzG PE=3 SV=2	1	22	22	22	0	20	22	22	0	20	22	22	0	20	22	22	85.8	85.8	85.8	26.789	239	239	6.86		21	9	28	30	28	0	323.31		By MS/MS	By MS/MS	By MS/MS	0	85.8	85.8	85.8	3.3388e+09	0	1.0158e+09
P37949	P37949	29	29	29	Elongation factor 4	lepA	sp|P37949|LEPA_BACSU Elongation factor 4 OS=Bacillus subtilis (strain 168) OX=224308 GN=lepA PE=3 SV=2	1	29	29	29	4	3	3	2	4	3	3	2	4	3	3	2	54.6	54.6	54.6	68.586	612	612	4.49	9	12	32	4	4	2	0	217.5	By MS/MS	By MS/MS	By MS/MS	By MS/MS	5.9	4.9	4.9	3.6	3.1925e+09	2538500000	151990000
O32158	O32158	9	9	9	Uncharacterized protein YurQ	yurQ	sp|O32158|YURQ_BACSU Uncharacterized protein YurQ OS=Bacillus subtilis (strain 168) OX=224308 GN=yurQ PE=4 SV=1	1	9	9	9	0	8	8	8	0	8	8	8	0	8	8	8	68.5	68.5	68.5	14.81	124	124	6.8		16	7	19	23	19	0	172.2		By MS/MS	By MS/MS	By MS/MS	0	68.5	68.5	68.5	2903600000	0	396180000
O34617	O34617	27	27	27	Probable dual-specificity RNA methyltransferase RlmN	rlmN	sp|O34617|RLMN_BACSU Probable dual-specificity RNA methyltransferase RlmN OS=Bacillus subtilis (strain 168) OX=224308 GN=rlmN PE=3 SV=1	1	27	27	27	0	2	1	1	0	2	1	1	0	2	1	1	72.2	72.2	72.2	41.569	363	363	4.36		27	36	2	1	1	0	201.56		By MS/MS	By MS/MS	By MS/MS	0	9.9	1.9	1.9	2792000000	0	3599600
P37552	P37552	8	8	8	2-iminobutanoate/2-iminopropanoate deaminase	yabJ	sp|P37552|RIDA_BACSU 2-iminobutanoate/2-iminopropanoate deaminase OS=Bacillus subtilis (strain 168) OX=224308 GN=ridA PE=1 SV=3	1	8	8	8	0	1	1	0	0	1	1	0	0	1	1	0	93.6	93.6	93.6	13.653	125	125	3.95		25	16	1	1		0	267.7		By MS/MS	By matching		0	23.2	23.2	0	2691900000	0	3504400
P42305	P42305	30	30	30	ATP-dependent RNA helicase DbpA	dbpA	sp|P42305|DBPA_BACSU ATP-dependent RNA helicase DbpA OS=Bacillus subtilis (strain 168) OX=224308 GN=dbpA PE=1 SV=2	1	30	30	30	0	22	24	25	0	22	24	25	0	22	24	25	68.7	68.7	68.7	54.048	479	479	6.48		32	24	30	32	33	0	323.31		By MS/MS	By MS/MS	By MS/MS	0	51.1	55.9	58.5	2613600000	0	358120000
P54164	P54164	20	20	20	Uncharacterized protein YpeP	ypeP	sp|P54164|YPEP_BACSU Uncharacterized protein YpeP OS=Bacillus subtilis (strain 168) OX=224308 GN=ypeP PE=4 SV=2	1	20	20	20	0	18	19	18	0	18	19	18	0	18	19	18	79.2	79.2	79.2	25.853	226	226	7.58		6	5	29	31	31	0	212.73		By MS/MS	By MS/MS	By MS/MS	0	79.2	79.2	75.2	2537800000	0	944900000
P37437	P37437	18	18	18	50S ribosomal protein L9	rplI	sp|P37437|RL9_BACSU 50S ribosomal protein L9 OS=Bacillus subtilis (strain 168) OX=224308 GN=rplI PE=1 SV=1	1	18	18	18	6	8	10	11	6	8	10	11	6	8	10	11	84.6	84.6	84.6	16.352	149	149	5.61	6	14	25	9	11	12	0	177.22	By MS/MS	By MS/MS	By MS/MS	By MS/MS	38.3	53.7	63.1	69.1	2405500000	25418000	58248000
Q45480	Q45480	17	17	17	Uncharacterized RNA pseudouridine synthase YlyB	ylyB	sp|Q45480|YLYB_BACSU Uncharacterized RNA pseudouridine synthase YlyB OS=Bacillus subtilis (strain 168) OX=224308 GN=ylyB PE=3 SV=3	1	17	17	17	0	2	2	3	0	2	2	3	0	2	2	3	56.1	56.1	56.1	33.726	303	303	4.68		20	29	2	2	3	0	323.01		By matching	By MS/MS	By MS/MS	0	9.9	9.9	14.9	2320100000	0	3696700
P23446	P23446	21	21	21	Flagellar basal-body rod protein FlgG	flgG	sp|P23446|FLGG_BACSU Flagellar basal-body rod protein FlgG OS=Bacillus subtilis (strain 168) OX=224308 GN=flgG PE=3 SV=2	1	21	21	21	12	1	1	1	12	1	1	1	12	1	1	1	92	92	92	27.455	264	264	3.89	14	8	32	1	1	1	0	323.31	By MS/MS	By MS/MS	By MS/MS	By matching	68.9	6.4	6.4	6.4	2282800000	109220000	1544100
P28368	P28368	13	13	13	Putative sigma-54 modulation protein	yvyD	sp|P28368|HPF_BACSU Ribosome hibernation promotion factor OS=Bacillus subtilis (strain 168) OX=224308 GN=yvyD PE=1 SV=2	1	13	13	13	11	13	13	13	11	13	13	13	11	13	13	13	58.7	58.7	58.7	21.979	189	189	6.48	15		4	19	20	19	0	262.75	By MS/MS	By MS/MS	By MS/MS	By MS/MS	58.2	58.7	58.7	58.7	2256000000	224670000	684510000
P50840	P50840	26	26	26	Putative RNA methyltransferase YpsC	ypsC	sp|P50840|YPSC_BACSU Putative RNA methyltransferase YpsC OS=Bacillus subtilis (strain 168) OX=224308 GN=ypsC PE=1 SV=1	1	26	26	26	0	14	14	15	0	14	14	15	0	14	14	15	67.8	67.8	67.8	43.506	385	385	5.7		34	32	16	16	17	0	298.75		By MS/MS	By MS/MS	By MS/MS	0	39	39	41.3	2204200000	0	74459000
O34595	O34595	27	27	27	Probable tRNA sulfurtransferase	thiI	sp|O34595|THII_BACSU Probable tRNA sulfurtransferase OS=Bacillus subtilis (strain 168) OX=224308 GN=thiI PE=3 SV=2	1	27	27	27	0	18	18	19	0	18	18	19	0	18	18	19	61.3	61.3	61.3	45.465	401	401	5.91		43	15	22	21	23	0	323.31		By MS/MS	By MS/MS	By MS/MS	0	54.6	54.6	56.4	2160400000	0	152600000
O06747	O06747	17	17	17	Uncharacterized protein YitL	yitL	sp|O06747|YITL_BACSU Uncharacterized protein YitL OS=Bacillus subtilis (strain 168) OX=224308 GN=yitL PE=4 SV=2	1	17	17	17	0	15	15	15	0	15	15	15	0	15	15	15	53	53	53	34.053	298	298	6.18		27	14	18	20	18	0	323.31		By MS/MS	By MS/MS	By MS/MS	0	52	52	52	2.0761e+09	0	338030000
O34693	O34693	40	40	40	Uncharacterized protein YloA	yloA	sp|O34693|RQCH_BACSU Rqc2 homolog RqcH OS=Bacillus subtilis (strain 168) OX=224308 GN=rqcH PE=1 SV=2	1	40	40	40	0	12	15	16	0	12	15	16	0	12	15	16	76.1	76.1	76.1	65.205	570	570	5.61		31	54	13	16	17	0	323.31		By MS/MS	By MS/MS	By MS/MS	0	26	32.3	36.1	1.9392e+09	0	55294000
P37807	P37807	5	5	5	50S ribosomal protein L28	rpmB	sp|P37807|RL28_BACSU 50S ribosomal protein L28 OS=Bacillus subtilis (strain 168) OX=224308 GN=rpmB PE=1 SV=1	1	5	5	5	3	3	3	3	3	3	3	3	3	3	3	3	50	50	50	6.809	62	62	5.87	4		7	4	4	4	0	12.625	By MS/MS	By MS/MS	By MS/MS	By MS/MS	25.8	25.8	25.8	25.8	1.8965e+09	90685000	131440000
O32053	O32053	21	21	21	Queuine tRNA-ribosyltransferase	tgt	sp|O32053|TGT_BACSU Queuine tRNA-ribosyltransferase OS=Bacillus subtilis (strain 168) OX=224308 GN=tgt PE=3 SV=1	1	21	21	21	1	17	16	16	1	17	16	16	1	17	16	16	69.8	69.8	69.8	43.71	381	381	6.12	1	28	21	22	21	20	0	218.18	By MS/MS	By MS/MS	By MS/MS	By MS/MS	2.9	51.7	47	47	1.8917e+09	1637900	322760000
P54457	P54457	11	11	11	Ribosomal silencing factor RsfS	rsfS	sp|P54457|IOJAP_BACSU Ribosomal silencing factor RsfS OS=Bacillus subtilis (strain 168) OX=224308 GN=rsfS PE=3 SV=1	1	11	11	11	4	11	11	11	4	11	11	11	4	11	11	11	93.2	93.2	93.2	13.299	118	118	6.14	7	15	8	17	17	16	0	261.12	By MS/MS	By MS/MS	By MS/MS	By MS/MS	41.5	93.2	93.2	93.2	1.785e+09	88655000	414200000
O07603	O07603	23	23	23	Putative aminopeptidase YhfE	yhfE	sp|O07603|YHFE_BACSU Putative aminopeptidase YhfE OS=Bacillus subtilis (strain 168) OX=224308 GN=yhfE PE=3 SV=1	1	23	23	23	10	18	18	17	10	18	18	17	10	18	18	17	67.1	67.1	67.1	38.735	346	346	5.8	11	21	30	21	21	20	0	323.31	By MS/MS	By MS/MS	By MS/MS	By MS/MS	35	56.9	56.9	56.4	1.6693e+09	56343000	216830000
C0SPB4	C0SPB4	20	20	20	Uncharacterized ABC transporter ATP-binding protein YhaQ	yhaQ	sp|C0SPB4|YHAQ_BACSU Uncharacterized ABC transporter ATP-binding protein YhaQ OS=Bacillus subtilis (strain 168) OX=224308 GN=yhaQ PE=3 SV=1	1	20	20	20	20	12	12	12	20	12	12	12	20	12	12	12	76.8	76.8	76.8	33.858	298	298	4.95	33			15	14	14	0	323.31	By MS/MS	By MS/MS	By MS/MS	By MS/MS	76.8	41.3	41.3	41.3	1.5855e+09	1351800000	83980000
P20429	P20429	25	25	25	DNA-directed RNA polymerase subunit alpha	rpoA	sp|P20429|RPOA_BACSU DNA-directed RNA polymerase subunit alpha OS=Bacillus subtilis (strain 168) OX=224308 GN=rpoA PE=1 SV=1	1	25	25	25	7	6	8	6	7	6	8	6	7	6	8	6	73.6	73.6	73.6	34.799	314	314	4.62	7	35	17	6	9	7	0	242.33	By MS/MS	By MS/MS	By MS/MS	By MS/MS	29.3	26.4	49.4	26.4	1.4786e+09	24110000	21784000
P42304	P42304	3	3	3	Uncharacterized esterase YxiM	yxiM	sp|P42304|YXIM_BACSU Uncharacterized esterase YxiM OS=Bacillus subtilis (strain 168) OX=224308 GN=yxiM PE=1 SV=2	1	3	3	3	0	3	2	2	0	3	2	2	0	3	2	2	5.5	5.5	5.5	41.835	382	382	7.86				3	2	2	0.0020534	4.4927		By MS/MS	By MS/MS	By MS/MS	0	5.5	5.2	5.2	1423000000	0	1368500000
P96629	P96629	26	26	26	ICEBs1 integrase	int	sp|P96629|INT_BACSU ICEBs1 integrase OS=Bacillus subtilis (strain 168) OX=224308 GN=int PE=3 SV=1	1	26	26	26	0	24	24	26	0	24	24	26	0	24	24	26	71.7	71.7	71.7	43.48	368	368	8.02				32	32	34	0	248.17		By MS/MS	By MS/MS	By MS/MS	0	66.8	66.8	71.7	1359100000	0	406230000
O31976	O31976	2	2	2	SPBc2 prophage-derived uncharacterized transglycosylase YomI	yomI	sp|O31976|YOMI_BACSU SPbeta prophage-derived uncharacterized transglycosylase YomI OS=Bacillus subtilis (strain 168) OX=224308 GN=yomI PE=3 SV=2	1	2	2	2	1	0	0	0	1	0	0	0	1	0	0	0	0.9	0.9	0.9	252.29	2285	2285	3	1	2	1				0.0040486	3.9373	By MS/MS				0.4	0	0	0	1300800000	53380000	0
P17820	P17820	44	44	44	Chaperone protein DnaK	dnaK	sp|P17820|DNAK_BACSU Chaperone protein DnaK OS=Bacillus subtilis (strain 168) OX=224308 GN=dnaK PE=1 SV=3	1	44	44	44	43	9	5	8	43	9	5	8	43	9	5	8	79.5	79.5	79.5	66.001	611	611	3.39	59	8	24	9	5	9	0	323.31	By MS/MS	By MS/MS	By MS/MS	By MS/MS	79.5	20.3	9.7	16.7	1287300000	983160000	29335000
P08821	P08821	9	9	9	DNA-binding protein HU 1	hupA	sp|P08821|DBH1_BACSU DNA-binding protein HU 1 OS=Bacillus subtilis (strain 168) OX=224308 GN=hupA PE=1 SV=2	1	9	9	9	7	2	2	3	7	2	2	3	7	2	2	3	79.3	79.3	79.3	9.8842	92	92	4.21	10	6	15	2	2	3	0	137.81	By MS/MS	By MS/MS	By MS/MS	By MS/MS	66.3	28.3	28.3	45.7	1277700000	118980000	11944000
O34925	O34925	4	4	4	Purine nucleoside phosphorylase DeoD-type	deoD	sp|O34925|DEOD_BACSU Purine nucleoside phosphorylase DeoD-type OS=Bacillus subtilis (strain 168) OX=224308 GN=deoD PE=1 SV=1	1	4	4	4	1	0	0	0	1	0	0	0	1	0	0	0	27	27	27	25.378	233	233	3.8	1	1	3				0	25.043	By MS/MS				9.4	0	0	0	1233400000	4038900	0
P54453	P54453	21	21	21	Uncharacterized protein YqeH	yqeH	sp|P54453|YQEH_BACSU Uncharacterized protein YqeH OS=Bacillus subtilis (strain 168) OX=224308 GN=yqeH PE=1 SV=1	1	21	21	21	1	17	17	17	1	17	17	17	1	17	17	17	66.9	66.9	66.9	40.999	366	366	6.97	1	1	28	21	21	21	0	323.31	By MS/MS	By MS/MS	By MS/MS	By MS/MS	4.4	62.3	62.3	62.3	1187300000	3178800	148200000
P17631	P17631	19	19	19	Chaperone protein DnaJ	dnaJ	sp|P17631|DNAJ_BACSU Chaperone protein DnaJ OS=Bacillus subtilis (strain 168) OX=224308 GN=dnaJ PE=2 SV=3	1	19	19	19	14	5	5	3	14	5	5	3	14	5	5	3	57.9	57.9	57.9	41.044	375	375	3.99	18	20	23	5	5	3	0	198.13	By MS/MS	By MS/MS	By MS/MS	By MS/MS	57.1	18.1	18.1	12.3	1123100000	171580000	12684000
P12878;O31587	P12878	6;1	6;1	6;1	30S ribosomal protein S14	rpsN1	sp|P12878|RS14_BACSU 30S ribosomal protein S14 OS=Bacillus subtilis (strain 168) OX=224308 GN=rpsN1 PE=1 SV=3	2	6	6	6	1	5	5	5	1	5	5	5	1	5	5	5	57.4	57.4	57.4	7.2457	61	61;89	6.26	1	8	4	7	7	7	0	21.023	By MS/MS	By MS/MS	By MS/MS	By MS/MS	13.1	57.4	57.4	57.4	1118800000	3538700	165570000
P37809	P37809	30	30	30	ATP synthase subunit beta	atpD	sp|P37809|ATPB_BACSU ATP synthase subunit beta OS=Bacillus subtilis (strain 168) OX=224308 GN=atpD PE=1 SV=1	1	30	30	30	26	13	11	7	26	13	11	7	26	13	11	7	79.7	79.7	79.7	51.42	473	473	4.34	35	17	33	14	12	8	0	323.31	By MS/MS	By MS/MS	By MS/MS	By MS/MS	72.3	47.1	39.3	26.4	1101600000	346200000	78817000
O34949	O34949	18	18	18	Uncharacterized HTH-type transcriptional regulator YkoM	ykoM	sp|O34949|YKOM_BACSU Uncharacterized HTH-type transcriptional regulator YkoM OS=Bacillus subtilis (strain 168) OX=224308 GN=ykoM PE=4 SV=1	1	18	18	18	0	15	16	17	0	15	16	17	0	15	16	17	88.3	88.3	88.3	17.858	154	154	7.6		6		19	20	22	0	210.86		By MS/MS	By MS/MS	By MS/MS	0	79.9	79.9	83.8	1.0642e+09	0	256310000
P71079	P71079	16	16	16	Enoyl-[acyl-carrier-protein] reductase [NADPH] FabL	fabL	sp|P71079|FABL_BACSU Enoyl-[acyl-carrier-protein] reductase [NADPH] FabL OS=Bacillus subtilis (strain 168) OX=224308 GN=fabL PE=1 SV=1	1	16	16	16	2	1	2	2	2	1	2	2	2	1	2	2	67.6	67.6	67.6	27.178	250	250	5.13	2	2	21	1	2	2	0	202.89	By MS/MS	By matching	By MS/MS	By MS/MS	9.6	4.4	9.6	9.6	1.0482e+09	2764100	1142700
P23129;P23974	P23129	42;1	42;1	42;1	2-oxoglutarate dehydrogenase E1 component	odhA	sp|P23129|ODO1_BACSU 2-oxoglutarate dehydrogenase E1 component OS=Bacillus subtilis (strain 168) OX=224308 GN=odhA PE=3 SV=3	2	42	42	42	26	5	5	3	26	5	5	3	26	5	5	3	56.7	56.7	56.7	106.28	944	944;274	3.75	29	37	43	5	5	3	0	323.31	By MS/MS	By MS/MS	By MS/MS	By MS/MS	36.7	10.3	10.3	5.6	1.0327e+09	127590000	16439000
P54419	P54419	21	21	21	S-adenosylmethionine synthase	metK	sp|P54419|METK_BACSU S-adenosylmethionine synthase OS=Bacillus subtilis (strain 168) OX=224308 GN=metK PE=3 SV=2	1	21	21	21	10	1	1	1	10	1	1	1	10	1	1	1	62	62	62	44.042	400	400	3.83	11	20	30	1	1	1	0	160.71	By MS/MS	By MS/MS	By MS/MS	By matching	26.5	4.5	4.5	4.5	1.0052e+09	51757000	3549300
P42182	P42182	19	19	19	GTPase Era	era	sp|P42182|ERA_BACSU GTPase Era OS=Bacillus subtilis (strain 168) OX=224308 GN=era PE=1 SV=1	1	19	19	19	0	2	2	2	0	2	2	2	0	2	2	2	54.8	54.8	54.8	34.074	301	301	4.79		14	28	2	2	2	0	113.94		By MS/MS	By MS/MS	By MS/MS	0	4.7	4.7	4.7	977800000	0	7663600
P20458	P20458	4	4	4	Translation initiation factor IF-1	infA	sp|P20458|IF1_BACSU Translation initiation factor IF-1 OS=Bacillus subtilis (strain 168) OX=224308 GN=infA PE=1 SV=2	1	4	4	4	1	1	2	2	1	1	2	2	1	1	2	2	77.8	77.8	77.8	8.2135	72	72	4.73	1	9	7	1	2	2	0	63.607	By MS/MS	By MS/MS	By MS/MS	By MS/MS	25	30.6	55.6	55.6	973130000	1815600	3827900
P12425	P12425	25	25	25	Glutamine synthetase	glnA	sp|P12425|GLN1A_BACSU Glutamine synthetase OS=Bacillus subtilis (strain 168) OX=224308 GN=glnA PE=1 SV=3	1	25	25	25	3	0	0	0	3	0	0	0	3	0	0	0	67.3	67.3	67.3	50.278	444	444	3.75	3	31	25				0	323.31	By MS/MS				8.1	0	0	0	953860000	4454100	0
Q06798	Q06798	7	7	7	50S ribosomal protein L33 2	rpmGB	sp|Q06798|RL332_BACSU 50S ribosomal protein L33 2 OS=Bacillus subtilis (strain 168) OX=224308 GN=rpmGB PE=3 SV=1	1	7	7	7	0	0	0	0	0	0	0	0	0	0	0	0	93.9	93.9	93.9	5.4963	49	49	4.14		9	12				0	38.929					0	0	0	0	906210000	0	0
P40399	P40399	27	27	27	Phosphoserine phosphatase RsbU	rsbU	sp|P40399|RSBU_BACSU Phosphoserine phosphatase RsbU OS=Bacillus subtilis (strain 168) OX=224308 GN=rsbU PE=1 SV=3	1	27	27	27	25	14	13	14	25	14	13	14	25	14	13	14	85.7	85.7	85.7	38.631	335	335	4.63	38			14	13	14	0	265.34	By MS/MS	By MS/MS	By MS/MS	By MS/MS	83.3	47.8	43.9	50.1	870970000	620260000	84490000
P24141	P24141	10	10	10	Oligopeptide-binding protein OppA	oppA	sp|P24141|OPPA_BACSU Oligopeptide-binding protein OppA OS=Bacillus subtilis (strain 168) OX=224308 GN=oppA PE=1 SV=1	1	10	10	10	10	1	1	0	10	1	1	0	10	1	1	0	22	22	22	61.524	545	545	2	11			1	1		0	30.561	By MS/MS	By MS/MS	By MS/MS		22	1.7	1.7	0	828180000	751040000	45010000
P80868	P80868	36	36	36	Elongation factor G	fusA	sp|P80868|EFG_BACSU Elongation factor G OS=Bacillus subtilis (strain 168) OX=224308 GN=fusA PE=1 SV=3	1	36	36	36	29	14	15	14	29	14	15	14	29	14	15	14	58.7	58.7	58.7	76.616	692	692	4.8	32	13	34	14	15	14	0	246.58	By MS/MS	By MS/MS	By MS/MS	By MS/MS	51.6	25.3	26.6	25.3	826580000	228680000	51498000
Q04747	Q04747	100	100	86	Surfactin synthase subunit 2	srfAB	sp|Q04747|SRFAB_BACSU Surfactin synthase subunit 2 OS=Bacillus subtilis (strain 168) OX=224308 GN=srfAB PE=1 SV=3	1	100	100	86	91	24	25	20	91	24	25	20	79	22	23	17	36	36	29.6	400.94	3583	3583	4.14	96	8	55	24	25	20	0	323.31	By MS/MS	By MS/MS	By MS/MS	By MS/MS	32.8	10.8	10.8	9.5	801470000	369230000	64007000
P54484	P54484	8	8	8	Cell wall-binding protein YqgA	yqgA	sp|P54484|YQGA_BACSU Cell wall-binding protein YqgA OS=Bacillus subtilis (strain 168) OX=224308 GN=yqgA PE=1 SV=2	1	8	8	8	3	0	0	0	3	0	0	0	3	0	0	0	59.2	59.2	59.2	15.353	142	142	3.57	3	14	11				0	109.62	By MS/MS				35.2	0	0	0	789080000	11884000	0
Q01620	Q01620	18	18	18	Protein jag	jag	sp|Q01620|KHPB_BACSU RNA-binding protein KhpB OS=Bacillus subtilis (strain 168) OX=224308 GN=khpB PE=3 SV=1	1	18	18	18	0	16	16	16	0	16	16	16	0	16	16	16	83.7	83.7	83.7	23.161	208	208	6.41		24	3	18	18	18	0	158.25		By MS/MS	By MS/MS	By MS/MS	0	73.6	73.6	73.6	782100000	0	101920000
P50735	P50735	22	22	20	Cryptic catabolic NAD-specific glutamate dehydrogenase GudB	gudB	sp|P50735|GUDB_BACSU Cryptic catabolic NAD-specific glutamate dehydrogenase GudB OS=Bacillus subtilis (strain 168) OX=224308 GN=gudB PE=1 SV=2	1	22	22	20	18	13	11	12	18	13	11	12	17	12	10	11	52.9	52.9	48.7	47.34	427	427	4.94	23	12	18	13	11	13	0	139.84	By MS/MS	By MS/MS	By MS/MS	By MS/MS	49.2	33.3	31.4	33	780260000	326540000	71183000
P16397	P16397	3	3	3	Bacillopeptidase F	bpr	sp|P16397|SUBF_BACSU Bacillopeptidase F OS=Bacillus subtilis (strain 168) OX=224308 GN=bpr PE=1 SV=2	1	3	3	3	0	1	1	1	0	1	1	1	0	1	1	1	2.7	2.7	2.7	154.58	1433	1433	6.29			4	1	1	1	0.0021008	5.2971		By MS/MS	By MS/MS	By MS/MS	0	0.6	0.6	0.6	771780000	0	9929400
P37808	P37808	27	27	27	ATP synthase subunit alpha	atpA	sp|P37808|ATPA_BACSU ATP synthase subunit alpha OS=Bacillus subtilis (strain 168) OX=224308 GN=atpA PE=1 SV=3	1	27	27	27	23	12	13	10	23	12	13	10	23	12	13	10	54.8	54.8	54.8	54.598	502	502	4.82	30	10	23	14	15	12	0	189.27	By MS/MS	By MS/MS	By MS/MS	By MS/MS	49.8	27.7	30.3	23.5	685500000	228430000	72374000
Q05852	Q05852	22	22	22	UTP--glucose-1-phosphate uridylyltransferase	gtaB	sp|Q05852|GTAB_BACSU UTP--glucose-1-phosphate uridylyltransferase OS=Bacillus subtilis (strain 168) OX=224308 GN=gtaB PE=1 SV=1	1	22	22	22	17	4	3	2	17	4	3	2	17	4	3	2	65.1	65.1	65.1	33.07	292	292	3.71	18	19	20	4	3	2	0	124.9	By MS/MS	By MS/MS	By MS/MS	By MS/MS	59.6	17.8	15.8	9.2	682890000	163750000	10330000
P54604	P54604	15	15	15	Uncharacterized RNA pseudouridine synthase YhcT	yhcT	sp|P54604|YHCT_BACSU Uncharacterized RNA pseudouridine synthase YhcT OS=Bacillus subtilis (strain 168) OX=224308 GN=yhcT PE=3 SV=2	1	15	15	15	0	11	11	11	0	11	11	11	0	11	11	11	55.6	55.6	55.6	33.73	302	302	6.2		20	12	15	15	14	0	159.83		By MS/MS	By MS/MS	By MS/MS	0	47.7	47.7	47.7	671340000	0	81861000
P80886	P80886	27	27	27	Succinyl-CoA ligase [ADP-forming] subunit beta	sucC	sp|P80886|SUCC_BACSU Succinate--CoA ligase [ADP-forming] subunit beta OS=Bacillus subtilis (strain 168) OX=224308 GN=sucC PE=1 SV=2	1	27	27	27	26	8	7	7	26	8	7	7	26	8	7	7	71.2	71.2	71.2	41.371	385	385	3.98	33	12	22	8	7	7	0	256.24	By MS/MS	By MS/MS	By MS/MS	By MS/MS	67.8	24.4	19.2	22.1	663500000	384860000	21805000
Q03222	Q03222	21	21	21	Transcription termination factor Rho	rho	sp|Q03222|RHO_BACSU Transcription termination factor Rho OS=Bacillus subtilis (strain 168) OX=224308 GN=rho PE=3 SV=3	1	21	21	21	4	21	20	20	4	21	20	20	4	21	20	20	60.7	60.7	60.7	48.628	427	427	7.05	4	4	11	24	22	22	0	229.4	By MS/MS	By MS/MS	By MS/MS	By MS/MS	11	60.7	57.4	53.2	623610000	12368000	158500000
P27206	P27206	86	72	72	Surfactin synthase subunit 1	srfAA	sp|P27206|SRFAA_BACSU Surfactin synthase subunit 1 OS=Bacillus subtilis (strain 168) OX=224308 GN=srfAA PE=1 SV=4	1	86	72	72	62	17	18	16	50	15	16	13	50	15	16	13	33.6	27.2	27.2	402.14	3587	3587	4.4	50	15	59	15	16	13	0	323.31	By MS/MS	By MS/MS	By MS/MS	By MS/MS	26.5	7.7	8.1	7.7	617920000	147210000	46229000
P94356	P94356	13	13	13	Uncharacterized protein YxkC	yxkC	sp|P94356|YXKC_BACSU Uncharacterized protein YxkC OS=Bacillus subtilis (strain 168) OX=224308 GN=yxkC PE=1 SV=2	1	13	13	13	12	4	2	1	12	4	2	1	12	4	2	1	66.1	66.1	66.1	19.404	180	180	3.53	18	6	14	4	2	1	0	170.77	By MS/MS	By MS/MS	By MS/MS	By matching	66.1	22.8	10	4.4	594840000	293190000	21657000
P70965	P70965	19	19	19	UDP-N-acetylglucosamine 1-carboxyvinyltransferase 1	murAA	sp|P70965|MURA1_BACSU UDP-N-acetylglucosamine 1-carboxyvinyltransferase 1 OS=Bacillus subtilis (strain 168) OX=224308 GN=murAA PE=1 SV=1	1	19	19	19	6	0	0	0	6	0	0	0	6	0	0	0	54.4	54.4	54.4	46.7	436	436	3.72	6	20	24				0	182.89	By MS/MS				19	0	0	0	587770000	16076000	0
O34833	O34833	23	23	23	Uncharacterized protein YceH	yceH	sp|O34833|YCEH_BACSU Uncharacterized protein YceH OS=Bacillus subtilis (strain 168) OX=224308 GN=yceH PE=3 SV=1	1	23	23	23	16	2	2	2	16	2	2	2	16	2	2	2	70.5	70.5	70.5	41.672	363	363	3.78	16	19	28	2	2	2	0	323.31	By MS/MS	By MS/MS	By MS/MS	By MS/MS	49.9	7.4	7.4	7.4	586260000	47074000	4889100
P23447	P23447	27	27	27	Flagellar M-ring protein	fliF	sp|P23447|FLIF_BACSU Flagellar M-ring protein OS=Bacillus subtilis (strain 168) OX=224308 GN=fliF PE=3 SV=2	1	27	27	27	27	0	0	0	27	0	0	0	27	0	0	0	56.9	56.9	56.9	59.3	536	536	1.11	34		1				0	211.81	By MS/MS				56.9	0	0	0	551790000	549840000	0
P14951	P14951	30	30	30	UvrABC system protein C	uvrC	sp|P14951|UVRC_BACSU UvrABC system protein C OS=Bacillus subtilis (strain 168) OX=224308 GN=uvrC PE=3 SV=2	1	30	30	30	0	4	5	4	0	4	5	4	0	4	5	4	60.5	60.5	60.5	68.471	590	590	4.39		35	3	4	5	4	0	168.08		By MS/MS	By MS/MS	By MS/MS	0	10.5	13.2	10.5	544900000	0	15110000
P09124	P09124	14	14	14	Glyceraldehyde-3-phosphate dehydrogenase 1	gapA	sp|P09124|G3P1_BACSU Glyceraldehyde-3-phosphate dehydrogenase 1 OS=Bacillus subtilis (strain 168) OX=224308 GN=gapA PE=1 SV=2	1	14	14	14	8	0	0	1	8	0	0	1	8	0	0	1	62.1	62.1	62.1	35.832	335	335	3.56	9	10	16			1	0	323.31	By MS/MS			By MS/MS	32.8	0	0	2.4	508570000	48507000	0
O32172	O32172	11	11	11	Uncharacterized protein YusF	yusF	sp|O32172|YUSF_BACSU Uncharacterized protein YusF OS=Bacillus subtilis (strain 168) OX=224308 GN=yusF PE=4 SV=1	1	11	11	11	0	11	10	11	0	11	10	11	0	11	10	11	56.2	56.2	56.2	16.888	146	146	8				15	14	15	0	79.517		By MS/MS	By MS/MS	By MS/MS	0	56.2	56.2	56.2	504730000	0	174770000
O34445	O34445	7	7	7	Uncharacterized protein YlbN	ylbN	sp|O34445|YLBN_BACSU Uncharacterized protein YlbN OS=Bacillus subtilis (strain 168) OX=224308 GN=ylbN PE=4 SV=1	1	7	7	7	0	5	6	6	0	5	6	6	0	5	6	6	46.5	46.5	46.5	19.993	172	172	7.94			1	9	11	10	0	52.072		By MS/MS	By MS/MS	By MS/MS	0	32.6	37.2	41.9	498760000	0	170390000
P94541	P94541	11	11	11	Ribonuclease HIII	rnhC	sp|P94541|RNH3_BACSU Ribonuclease HIII OS=Bacillus subtilis (strain 168) OX=224308 GN=rnhC PE=1 SV=2	1	11	11	11	0	1	1	1	0	1	1	1	0	1	1	1	41.9	41.9	41.9	34.069	313	313	4.16		18	11	1	1	1	0	90.188		By MS/MS	By matching	By matching	0	3.8	3.8	3.8	498450000	0	1636100
P37544	P37544	14	14	14	Ribosomal RNA small subunit methyltransferase I	rsmI	sp|P37544|RSMI_BACSU Ribosomal RNA small subunit methyltransferase I OS=Bacillus subtilis (strain 168) OX=224308 GN=rsmI PE=3 SV=1	1	14	14	14	0	4	4	5	0	4	4	5	0	4	4	5	65.8	65.8	65.8	33.042	292	292	5.57		9	19	5	4	5	0	153.84		By MS/MS	By MS/MS	By MS/MS	0	19.9	19.9	22.9	467180000	0	30452000
P32726	P32726	11	11	11	Ribosome maturation factor RimP	rimP	sp|P32726|RIMP_BACSU Ribosome maturation factor RimP OS=Bacillus subtilis (strain 168) OX=224308 GN=rimP PE=3 SV=1	1	11	11	11	1	6	6	6	1	6	6	6	1	6	6	6	66	66	66	17.624	156	156	6.33	1	3	11	6	6	6	0	127.3	By MS/MS	By MS/MS	By MS/MS	By MS/MS	5.8	59.6	59.6	59.6	465860000	3854100	31511000
P13242	P13242	25	25	25	CTP synthase	pyrG	sp|P13242|PYRG_BACSU CTP synthase OS=Bacillus subtilis (strain 168) OX=224308 GN=pyrG PE=1 SV=1	1	25	25	25	2	0	0	0	2	0	0	0	2	0	0	0	57.2	57.2	57.2	59.717	535	535	4.15	2	18	32				0	142.03	By MS/MS				3.9	0	0	0	453500000	1801600	0
P54394	P54394	32	32	32	Probable ATP-dependent helicase DinG homolog	dinG	sp|P54394|DING_BACSU 3-5 exonuclease DinG OS=Bacillus subtilis (strain 168) OX=224308 GN=dinG PE=3 SV=1	1	32	32	32	0	23	27	24	0	23	27	24	0	23	27	24	48.5	48.5	48.5	106.03	931	931	7.15		2	26	24	28	24	0	206.33		By MS/MS	By MS/MS	By MS/MS	0	37.8	43.9	37.3	449900000	0	88971000
O32230	O32230	5	5	5	SsrA-binding protein	smpB	sp|O32230|SSRP_BACSU SsrA-binding protein OS=Bacillus subtilis (strain 168) OX=224308 GN=smpB PE=1 SV=1	1	5	5	5	0	3	3	3	0	3	3	3	0	3	3	3	30.8	30.8	30.8	18.091	156	156	5.55		8	3	3	3	3	0	18.63		By MS/MS	By MS/MS	By MS/MS	0	15.4	15.4	15.4	432330000	0	14902000
P37557	P37557	6	6	6	Uncharacterized protein YabO	yabO	sp|P37557|YABO_BACSU Uncharacterized protein YabO OS=Bacillus subtilis (strain 168) OX=224308 GN=yabO PE=1 SV=1	1	6	6	6	6	3	4	2	6	3	4	2	6	3	4	2	57	57	57	9.7191	86	86	4.43	9	3	7	3	4	2	0	42.388	By MS/MS	By MS/MS	By MS/MS	By MS/MS	57	46.5	57	27.9	431710000	166580000	17495000
P39738	P39738	26	26	26	Flagellar hook-associated protein 2	fliD	sp|P39738|FLID_BACSU Flagellar hook-associated protein 2 OS=Bacillus subtilis (strain 168) OX=224308 GN=fliD PE=1 SV=2	1	26	26	26	4	0	0	0	4	0	0	0	4	0	0	0	69.1	69.1	69.1	54.505	498	498	4.47	4	2	32				0	282.94	By MS/MS				11.8	0	0	0	418010000	9139000	0
O31796	O31796	6	6	6	RNA-binding protein Hfq	hfq	sp|O31796|HFQ_BACSU RNA-binding protein Hfq OS=Bacillus subtilis (strain 168) OX=224308 GN=hfq PE=1 SV=1	1	6	6	6	1	5	5	5	1	5	5	5	1	5	5	5	72.6	72.6	72.6	8.5137	73	73	6.23	1	7	1	6	6	5	0	51.361	By MS/MS	By MS/MS	By MS/MS	By MS/MS	13.7	64.4	64.4	64.4	414290000	2031100	31429000
P54617	P54617	18	18	18	Phage shock protein A homolog	ydjF	sp|P54617|PSPA_BACSU Phage shock protein A homolog OS=Bacillus subtilis (strain 168) OX=224308 GN=ydjF PE=1 SV=3	1	18	18	18	18	0	0	0	18	0	0	0	18	0	0	0	74.9	74.9	74.9	25.141	227	227	1	26						0	199.36	By MS/MS				74.9	0	0	0	407040000	407040000	0
P28015	P28015	10	10	10	Putative septation protein SpoVG	spoVG	sp|P28015|SP5G_BACSU Putative septation protein SpoVG OS=Bacillus subtilis (strain 168) OX=224308 GN=spoVG PE=1 SV=1	1	10	10	10	4	10	8	8	4	10	8	8	4	10	8	8	88.7	88.7	88.7	10.893	97	97	7.02	5	1		13	11	12	0	72.096	By MS/MS	By MS/MS	By MS/MS	By MS/MS	54.6	88.7	86.6	86.6	404570000	20490000	112910000
O34425	O34425	19	19	19	Glyceraldehyde-3-phosphate dehydrogenase 2	gapB	sp|O34425|G3P2_BACSU Glyceraldehyde-3-phosphate dehydrogenase 2 OS=Bacillus subtilis (strain 168) OX=224308 GN=gapB PE=1 SV=1	1	19	19	19	18	10	12	12	18	10	12	12	18	10	12	12	72.4	72.4	72.4	37.476	340	340	5.49	21		1	11	13	13	0	201.87	By MS/MS	By MS/MS	By MS/MS	By MS/MS	72.4	43.8	57.1	57.1	401960000	207760000	51836000
P32731	P32731	5	5	5	Ribosome-binding factor A	rbfA	sp|P32731|RBFA_BACSU Ribosome-binding factor A OS=Bacillus subtilis (strain 168) OX=224308 GN=rbfA PE=3 SV=1	1	5	5	5	0	4	4	4	0	4	4	4	0	4	4	4	32.5	32.5	32.5	13.387	117	117	6.24		5	4	4	4	4	0	27.859		By MS/MS	By MS/MS	By MS/MS	0	32.5	31.6	32.5	401820000	0	26501000
O34529	O34529	13	13	13	ATP-dependent 6-phosphofructokinase	pfkA	sp|O34529|PFKA_BACSU ATP-dependent 6-phosphofructokinase OS=Bacillus subtilis (strain 168) OX=224308 GN=pfkA PE=1 SV=1	1	13	13	13	9	1	1	1	9	1	1	1	9	1	1	1	47	47	47	34.254	319	319	3.66	11	10	17	1	1	1	0	143.13	By MS/MS	By MS/MS	By matching	By matching	37	4.1	4.1	4.1	394260000	52171000	1437800
P94538	P94538	9	9	9	Uncharacterized tRNA/rRNA methyltransferase YsgA	ysgA	sp|P94538|YSGA_BACSU Uncharacterized tRNA/rRNA methyltransferase YsgA OS=Bacillus subtilis (strain 168) OX=224308 GN=ysgA PE=3 SV=2	1	9	9	9	1	1	1	1	1	1	1	1	1	1	1	1	54.4	54.4	54.4	26.895	248	248	4.95	2	1	16	1	1	1	0	184.85	By MS/MS	By MS/MS	By MS/MS	By MS/MS	17.7	17.7	17.7	17.7	389720000	8196500	6391200
P37474	P37474	52	52	52	Transcription-repair-coupling factor	mfd	sp|P37474|MFD_BACSU Transcription-repair-coupling factor OS=Bacillus subtilis (strain 168) OX=224308 GN=mfd PE=3 SV=1	1	52	52	52	0	0	0	0	0	0	0	0	0	0	0	0	54.1	54.1	54.1	133.81	1177	1177	5			56				0	266.3					0	0	0	0	382130000	0	0
P16971	P16971	16	16	16	Protein RecA	recA	sp|P16971|RECA_BACSU Protein RecA OS=Bacillus subtilis (strain 168) OX=224308 GN=recA PE=1 SV=2	1	16	16	16	15	4	4	3	15	4	4	3	15	4	4	3	64.4	64.4	64.4	38.059	348	348	3.88	19	5	13	4	4	3	0	165.46	By MS/MS	By MS/MS	By MS/MS	By MS/MS	62.4	20.7	20.7	16.1	376520000	190240000	11028000
C0H3R3	C0H3R3	3	3	3	Uncharacterized protein YvzF	yvzF	sp|C0H3R3|YVZF_BACSU Uncharacterized protein YvzF OS=Bacillus subtilis (strain 168) OX=224308 GN=yvzF PE=4 SV=1	1	3	3	3	0	0	0	0	0	0	0	0	0	0	0	0	52.5	52.5	52.5	7.3032	61	61	3.57		5	2				0	150.38					0	0	0	0	372600000	0	0
P54475	P54475	15	15	15	DEAD-box ATP-dependent RNA helicase CshB	cshB	sp|P54475|CSHB_BACSU DEAD-box ATP-dependent RNA helicase CshB OS=Bacillus subtilis (strain 168) OX=224308 GN=cshB PE=1 SV=1	1	15	15	15	0	5	7	6	0	5	7	6	0	5	7	6	43.2	43.2	43.2	50.027	438	438	6		5	22	5	7	6	0	108.81		By MS/MS	By MS/MS	By MS/MS	0	15.5	21	16.4	368700000	0	14323000
Q01465	Q01465	21	21	21	Rod shape-determining protein MreB	mreB	sp|Q01465|MREB_BACSU Cell shape-determining protein MreB OS=Bacillus subtilis (strain 168) OX=224308 GN=mreB PE=1 SV=3	1	21	21	21	20	1	0	0	20	1	0	0	20	1	0	0	63.2	63.2	63.2	35.916	337	337	2.87	22	7	17	1			0	155.77	By MS/MS	By MS/MS			63.2	3.6	0	0	356610000	175400000	2397300
Q07833	Q07833	49	49	49	tRNA nuclease WapA	wapA	sp|Q07833|WAPA_BACSU tRNA nuclease WapA OS=Bacillus subtilis (strain 168) OX=224308 GN=wapA PE=1 SV=2	1	49	49	49	0	0	0	0	0	0	0	0	0	0	0	0	25.4	25.4	25.4	258.16	2334	2334	5			52				0	277.72					0	0	0	0	352810000	0	0
P39751	P39751	17	17	17	MreB-like protein	mbl	sp|P39751|MBL_BACSU Cell shape-determining protein Mbl OS=Bacillus subtilis (strain 168) OX=224308 GN=mbl PE=1 SV=1	1	17	17	17	14	2	2	2	14	2	2	2	14	2	2	2	50.2	50.2	50.2	35.86	333	333	3.57	16	15	16	2	2	2	0	121.87	By MS/MS	By MS/MS	By MS/MS	By MS/MS	42.3	6.6	6.6	6.6	345030000	96604000	3836200
Q45066	Q45066	29	29	29	DNA topoisomerase 4 subunit A	parC	sp|Q45066|PARC_BACSU DNA topoisomerase 4 subunit A OS=Bacillus subtilis (strain 168) OX=224308 GN=parC PE=3 SV=2	1	29	29	29	5	4	3	3	5	4	3	3	5	4	3	3	44.3	44.3	44.3	91.319	806	806	5.18	5		35	4	3	3	0	176.05	By MS/MS	By MS/MS	By MS/MS	By MS/MS	8.1	4.8	5.1	3.2	332550000	16715000	12287000
P21879	P21879	22	22	22	Inosine-5-monophosphate dehydrogenase	guaB	sp|P21879|IMDH_BACSU Inosine-5-monophosphate dehydrogenase OS=Bacillus subtilis (strain 168) OX=224308 GN=guaB PE=1 SV=2	1	22	22	22	16	14	15	14	16	14	15	14	16	14	15	14	61.5	61.5	61.5	52.99	488	488	5.89	17		16	15	16	15	0	103.37	By MS/MS	By MS/MS	By MS/MS	By MS/MS	46.7	33.4	37.9	40.8	331630000	75016000	64788000
P50740	P50740	15	15	15	Isopentenyl-diphosphate delta-isomerase	fni	sp|P50740|IDI2_BACSU Isopentenyl-diphosphate delta-isomerase OS=Bacillus subtilis (strain 168) OX=224308 GN=fni PE=1 SV=2	1	15	15	15	0	0	0	0	0	0	0	0	0	0	0	0	56.2	56.2	56.2	37.22	349	349	3.62		20	9				0	132.58					0	0	0	0	328050000	0	0
P80861	P80861	17	17	17	NADH dehydrogenase-like protein YjlD	yjlD	sp|P80861|YJLD_BACSU NADH dehydrogenase-like protein YjlD OS=Bacillus subtilis (strain 168) OX=224308 GN=yjlD PE=1 SV=3	1	17	17	17	5	0	0	0	5	0	0	0	5	0	0	0	49.2	49.2	49.2	41.953	392	392	3.78	5	12	19				0	100.42	By MS/MS				22.2	0	0	0	327520000	19925000	0
P54716	P54716	22	22	22	Maltose-6-phosphate glucosidase	glvA	sp|P54716|GLVA_BACSU Maltose-6-phosphate glucosidase OS=Bacillus subtilis (strain 168) OX=224308 GN=glvA PE=1 SV=1	1	22	22	22	22	12	12	10	22	12	12	10	22	12	12	10	61.2	61.2	61.2	50.513	449	449	5.03	24	1	6	12	12	10	0	179.18	By MS/MS	By MS/MS	By MS/MS	By MS/MS	61.2	38.3	38.3	33.4	326650000	193180000	48132000
O34841	O34841	6	6	6	Uncharacterized protein YoeB	yoeB	sp|O34841|YOEB_BACSU Uncharacterized protein YoeB OS=Bacillus subtilis (strain 168) OX=224308 GN=yoeB PE=1 SV=2	1	6	6	6	2	5	5	5	2	5	5	5	2	5	5	5	50.3	50.3	50.3	20.138	181	181	5.82	2	7	4	5	5	5	0	32.482	By MS/MS	By MS/MS	By MS/MS	By MS/MS	17.7	44.2	44.2	44.2	323100000	3673700	35339000
P46918	P46918	23	23	23	Minor teichoic acid biosynthesis protein GgaB	ggaB	sp|P46918|GGAB_BACSU Minor teichoic acid biosynthesis protein GgaB OS=Bacillus subtilis (strain 168) OX=224308 GN=ggaB PE=3 SV=1	1	23	23	23	0	15	15	14	0	15	15	14	0	15	15	14	24.3	24.3	24.3	107.15	900	900	6.55		17	3	16	16	14	0	94.053		By MS/MS	By MS/MS	By MS/MS	0	16.6	16.6	16.6	316480000	0	49393000
P71020	P71020	15	15	15	Putative RNA-binding protein YlmH	ylmH	sp|P71020|YLMH_BACSU Putative RNA-binding protein YlmH OS=Bacillus subtilis (strain 168) OX=224308 GN=ylmH PE=4 SV=1	1	15	15	15	0	1	1	1	0	1	1	1	0	1	1	1	53.3	53.3	53.3	29.066	257	257	4.32		16	15	1	1	1	0	117.8		By matching	By MS/MS	By matching	0	7	7	7	314730000	0	1199300
P37476	P37476	32	32	32	ATP-dependent zinc metalloprotease FtsH	ftsH	sp|P37476|FTSH_BACSU ATP-dependent zinc metalloprotease FtsH OS=Bacillus subtilis (strain 168) OX=224308 GN=ftsH PE=1 SV=1	1	32	32	32	32	5	6	3	32	5	6	3	32	5	6	3	57.1	57.1	57.1	70.936	637	637	2.88	37			5	6	3	0	168.76	By MS/MS	By MS/MS	By MS/MS	By MS/MS	57.1	9.4	11.3	4.7	305930000	274130000	13891000
O32258	O32258	16	16	16	Uncharacterized glycosylase YvbX	yvbX	sp|O32258|YVBX_BACSU Uncharacterized glycosylase YvbX OS=Bacillus subtilis (strain 168) OX=224308 GN=yvbX PE=3 SV=1	1	16	16	16	0	4	5	5	0	4	5	5	0	4	5	5	57.3	57.3	57.3	38.95	344	344	5.21		19	5	4	6	5	0	96.066		By MS/MS	By MS/MS	By MS/MS	0	20.9	24.1	24.1	287790000	0	11501000
O31749	O31749	14	14	14	Uridylate kinase	pyrH	sp|O31749|PYRH_BACSU Uridylate kinase OS=Bacillus subtilis (strain 168) OX=224308 GN=pyrH PE=1 SV=2	1	14	14	14	13	5	5	5	13	5	5	5	13	5	5	5	65.8	65.8	65.8	26.083	240	240	4.26	16	8	8	5	5	5	0	94.55	By MS/MS	By MS/MS	By MS/MS	By MS/MS	62.5	20.8	20.8	20.8	280060000	130060000	17108000
O31489	O31489	31	31	31	Uncharacterized protein YdcI	ydcI	sp|O31489|YDCI_BACSU Uncharacterized protein YdcI OS=Bacillus subtilis (strain 168) OX=224308 GN=ydcI PE=4 SV=2	1	31	31	31	0	0	0	0	0	0	0	0	0	0	0	0	46.2	46.2	46.2	81.409	719	719	4.94		1	35				0	143.91					0	0	0	0	275450000	0	0
O07532	O07532	14	14	13	Peptidoglycan endopeptidase LytF	lytF	sp|O07532|LYTF_BACSU Peptidoglycan endopeptidase LytF OS=Bacillus subtilis (strain 168) OX=224308 GN=lytF PE=1 SV=2	1	14	14	13	0	2	3	2	0	2	3	2	0	1	2	1	32.8	32.8	29.9	51.394	488	488	4.75		15	14	2	3	2	0	119.56		By MS/MS	By MS/MS	By MS/MS	0	4.7	8.2	6.4	274130000	0	3317000
O31774	O31774	19	19	19	Ribonuclease Y	rny	sp|O31774|RNY_BACSU Ribonuclease Y OS=Bacillus subtilis (strain 168) OX=224308 GN=rny PE=1 SV=1	1	19	19	19	5	14	17	18	5	14	17	18	5	14	17	18	49.2	49.2	49.2	58.919	520	520	7.52	5			18	22	21	0	158.88	By MS/MS	By MS/MS	By MS/MS	By MS/MS	9.6	33.7	43.3	47.3	272850000	7325100	70009000
P54421;O31852	P54421	8;1	7;0	7;0	Probable peptidoglycan endopeptidase LytE	lytE	sp|P54421|LYTE_BACSU Probable peptidoglycan endopeptidase LytE OS=Bacillus subtilis (strain 168) OX=224308 GN=lytE PE=1 SV=1	2	8	7	7	2	5	5	4	2	4	4	3	2	4	4	3	24.6	22.5	22.5	35.455	334	334;414	5.61	2	7	8	5	5	4	0	45.187	By MS/MS	By MS/MS	By MS/MS	By MS/MS	5.4	15.9	15.9	12.6	272500000	2947000	41273000
P40924	P40924	20	20	20	Phosphoglycerate kinase	pgk	sp|P40924|PGK_BACSU Phosphoglycerate kinase OS=Bacillus subtilis (strain 168) OX=224308 GN=pgk PE=1 SV=3	1	20	20	20	1	0	0	0	1	0	0	0	1	0	0	0	62.4	62.4	62.4	42.19	394	394	4.22	1	12	23				0	119.55	By MS/MS				4.8	0	0	0	271330000	2216900	0
P54461	P54461	18	18	18	Ribosomal RNA small subunit methyltransferase E	rsmE	sp|P54461|RSME_BACSU Ribosomal RNA small subunit methyltransferase E OS=Bacillus subtilis (strain 168) OX=224308 GN=rsmE PE=1 SV=1	1	18	18	18	0	0	0	0	0	0	0	0	0	0	0	0	89.5	89.5	89.5	28.802	256	256	4.91		1	22				0	232.52					0	0	0	0	269600000	0	0
P13485	P13485	20	20	20	CDP-glycerol:poly(glycerophosphate) glycerophosphotransferase	tagF	sp|P13485|TAGF_BACSU Teichoic acid poly(glycerol phosphate) polymerase OS=Bacillus subtilis (strain 168) OX=224308 GN=tagF PE=1 SV=1	1	20	20	20	1	17	20	17	1	17	20	17	1	17	20	17	28	28	28	88.062	746	746	7.15	1	9	1	17	20	17	0	73.733	By MS/MS	By MS/MS	By MS/MS	By MS/MS	1.3	24.9	28	23.6	264280000	1506900	68135000
P24327	P24327	17	17	17	Foldase protein PrsA	prsA	sp|P24327|PRSA_BACSU Foldase protein PrsA OS=Bacillus subtilis (strain 168) OX=224308 GN=prsA PE=1 SV=1	1	17	17	17	15	1	1	1	15	1	1	1	15	1	1	1	49.7	49.7	49.7	32.509	292	292	3.42	18	4	20	1	1	1	0	89.645	By MS/MS	By MS/MS	By matching	By matching	47.3	4.5	4.5	4.5	262170000	80184000	1407600
P39788	P39788	9	9	9	Endonuclease III	nth	sp|P39788|END3_BACSU Endonuclease III OS=Bacillus subtilis (strain 168) OX=224308 GN=nth PE=3 SV=1	1	9	9	9	0	3	4	4	0	3	4	4	0	3	4	4	42	42	42	25	219	219	5.5		11	2	3	4	4	0	31.054		By MS/MS	By MS/MS	By MS/MS	0	22.4	31.1	31.1	257370000	0	8493400
P18157	P18157	19	19	19	Glycerol kinase	glpK	sp|P18157|GLPK_BACSU Glycerol kinase OS=Bacillus subtilis (strain 168) OX=224308 GN=glpK PE=1 SV=2	1	19	19	19	19	7	6	5	19	7	6	5	19	7	6	5	51.2	51.2	51.2	55.08	496	496	3.95	24			7	6	5	0	100.22	By MS/MS	By MS/MS	By MS/MS	By MS/MS	51.2	18.3	15.1	13.1	251570000	217260000	15265000
P39578	P39578	16	16	16	Protein DltD	dltD	sp|P39578|DLTD_BACSU Protein DltD OS=Bacillus subtilis (strain 168) OX=224308 GN=dltD PE=3 SV=1	1	16	16	16	1	14	14	15	1	14	14	15	1	14	14	15	50	50	50	44.808	392	392	7.86	1			14	14	15	0	92.336	By MS/MS	By MS/MS	By MS/MS	By MS/MS	1.8	39.3	44.6	49.7	243220000	1463000	86954000
Q07876	Q07876	14	14	14	Ribosomal RNA small subunit methyltransferase H	rsmH	sp|Q07876|RSMH_BACSU Ribosomal RNA small subunit methyltransferase H OS=Bacillus subtilis (strain 168) OX=224308 GN=rsmH PE=2 SV=2	1	14	14	14	0	0	0	0	0	0	0	0	0	0	0	0	59.8	59.8	59.8	35.305	311	311	5			18				0	96.704					0	0	0	0	242480000	0	0
P05649	P05649	18	18	18	DNA polymerase III subunit beta	dnaN	sp|P05649|DPO3B_BACSU Beta sliding clamp OS=Bacillus subtilis (strain 168) OX=224308 GN=dnaN PE=1 SV=1	1	18	18	18	11	0	0	0	11	0	0	0	11	0	0	0	56.9	56.9	56.9	42.103	378	378	3.4	12	8	20				0	71.082	By MS/MS				39.4	0	0	0	238270000	31092000	0
Q59192	Q59192	24	24	24	DNA topoisomerase 4 subunit B	parE	sp|Q59192|PARE_BACSU DNA topoisomerase 4 subunit B OS=Bacillus subtilis (strain 168) OX=224308 GN=parE PE=3 SV=2	1	24	24	24	0	0	0	0	0	0	0	0	0	0	0	0	39.7	39.7	39.7	73.006	655	655	4.86		2	27				0	167.12					0	0	0	0	234930000	0	0
P96499	P96499	14	14	13	Putative transcriptional regulator YvhJ	yvhJ	sp|P96499|TAGV_BACSU Polyisoprenyl-teichoic acid--peptidoglycan teichoic acid transferase TagV OS=Bacillus subtilis (strain 168) OX=224308 GN=tagV PE=1 SV=1	1	14	14	13	14	6	6	6	14	6	6	6	13	6	6	6	47.6	47.6	46	43.211	391	391	4.38	20		4	6	6	6	0	72.253	By MS/MS	By MS/MS	By MS/MS	By MS/MS	47.6	25.8	25.8	25.8	228910000	175410000	20979000
P50863	P50863	16	16	16	Protein mrp homolog SalA	salA	sp|P50863|APBC_BACSU Iron-sulfur cluster carrier protein OS=Bacillus subtilis (strain 168) OX=224308 GN=salA PE=1 SV=1	1	16	16	16	16	4	4	3	16	4	4	3	16	4	4	3	63.6	63.6	63.6	38.638	352	352	3.95	18	3	12	4	4	3	0	150.65	By MS/MS	By MS/MS	By MS/MS	By MS/MS	63.6	22.7	22.7	14.2	228000000	96103000	11159000
P54420	P54420	23	23	23	Asparagine synthetase [glutamine-hydrolyzing] 1	asnB	sp|P54420|ASNB_BACSU Asparagine synthetase [glutamine-hydrolyzing] 1 OS=Bacillus subtilis (strain 168) OX=224308 GN=asnB PE=1 SV=2	1	23	23	23	3	0	0	0	3	0	0	0	3	0	0	0	46.8	46.8	46.8	72.665	632	632	4	3	13	22				0	122.05	By MS/MS				7.3	0	0	0	227060000	6709400	0
P05647	P05647	3	3	3	50S ribosomal protein L34	rpmH	sp|P05647|RL34_BACSU 50S ribosomal protein L34 OS=Bacillus subtilis (strain 168) OX=224308 GN=rpmH PE=1 SV=1	1	3	3	3	1	3	3	3	1	3	3	3	1	3	3	3	20.5	20.5	20.5	5.2532	44	44	6.62	1	1	2	3	3	3	0	6.3435	By MS/MS	By MS/MS	By MS/MS	By MS/MS	15.9	20.5	20.5	20.5	226980000	10406000	54210000
P39793	P39793	34	34	34	Penicillin-binding protein 1A/1B;Penicillin-insensitive transglycosylase;Penicillin-sensitive transpeptidase	ponA	sp|P39793|PBPA_BACSU Penicillin-binding protein 1A/1B OS=Bacillus subtilis (strain 168) OX=224308 GN=ponA PE=1 SV=1	1	34	34	34	28	5	5	2	28	5	5	2	28	5	5	2	45.2	45.2	45.2	99.561	914	914	3.73	28		22	5	5	2	0	216.51	By MS/MS	By MS/MS	By MS/MS	By MS/MS	37.5	9.4	9.4	3.7	222840000	101680000	9271700
O34448	O34448	18	18	18	SPBc2 prophage-derived uncharacterized protein YopQ	yopQ	sp|O34448|YOPQ_BACSU SPbeta prophage-derived uncharacterized protein YopQ OS=Bacillus subtilis (strain 168) OX=224308 GN=yopQ PE=4 SV=1	1	18	18	18	0	15	17	16	0	15	17	16	0	15	17	16	46.5	46.5	46.5	53.503	460	460	7.9			2	15	17	16	0	77.589		By MS/MS	By MS/MS	By MS/MS	0	37	43.7	40.4	214890000	0	69527000
O34939	O34939	14	14	14	Probable BsuMI modification methylase subunit YdiO	ydiO	sp|O34939|YDIO_BACSU Type II methyltransferase M1.BsuMI OS=Bacillus subtilis (strain 168) OX=224308 GN=ydiO PE=1 SV=1	1	14	14	14	0	0	0	0	0	0	0	0	0	0	0	0	40	40	40	48.909	427	427	3.96		12	11				0	84.871					0	0	0	0	209750000	0	0
P38021	P38021	18	18	18	Ornithine aminotransferase	rocD	sp|P38021|OAT_BACSU Ornithine aminotransferase OS=Bacillus subtilis (strain 168) OX=224308 GN=rocD PE=1 SV=2	1	18	18	18	18	6	4	3	18	6	4	3	18	6	4	3	49.1	49.1	49.1	43.762	401	401	3.67	20			6	4	3	0	95.627	By MS/MS	By MS/MS	By MS/MS	By MS/MS	49.1	22.7	15.2	12	199380000	158930000	19433000
O34628	O34628	15	15	15	Uncharacterized protein YvlB	yvlB	sp|O34628|YVLB_BACSU Uncharacterized protein YvlB OS=Bacillus subtilis (strain 168) OX=224308 GN=yvlB PE=4 SV=1	1	15	15	15	12	1	1	1	12	1	1	1	12	1	1	1	57	57	57	41.081	365	365	3.42	13	7	13	1	1	1	0	139.64	By MS/MS	By MS/MS	By matching	By matching	47.9	5.8	5.8	5.8	198220000	58379000	1331300
P38494	P38494	16	16	16	30S ribosomal protein S1 homolog	ypfD	sp|P38494|RS1H_BACSU 30S ribosomal protein S1 homolog OS=Bacillus subtilis (strain 168) OX=224308 GN=ypfD PE=1 SV=1	1	16	16	16	14	11	12	10	14	11	12	10	14	11	12	10	53.9	53.9	53.9	42.401	382	382	5.89	14			11	12	10	0	85.957	By MS/MS	By MS/MS	By MS/MS	By MS/MS	48.7	38.2	41.6	34	197690000	63678000	43155000
P96729	P96729	5	5	5	Cell wall-binding protein YwsB	ywsB	sp|P96729|YWSB_BACSU Cell wall-binding protein YwsB OS=Bacillus subtilis (strain 168) OX=224308 GN=ywsB PE=1 SV=1	1	5	5	5	1	2	2	2	1	2	2	2	1	2	2	2	30.3	30.3	30.3	19.108	178	178	5.47	1	3	7	2	2	2	0	25.262	By MS/MS	By MS/MS	By MS/MS	By matching	6.2	12.4	12.4	12.4	193520000	1941700	4609500
O32188	O32188	12	12	12	Probable siderophore transport system ATP-binding protein YusV	yusV	sp|O32188|YUSV_BACSU Probable siderophore transport system ATP-binding protein YusV OS=Bacillus subtilis (strain 168) OX=224308 GN=yusV PE=1 SV=1	1	12	12	12	12	3	2	1	12	3	2	1	12	3	2	1	41.8	41.8	41.8	30.494	275	275	3.19	17	2	6	3	2	1	0	59.424	By MS/MS	By MS/MS	By MS/MS	By matching	41.8	16.4	11.3	3.3	191130000	127010000	10521000
P71018	P71018	21	21	21	Phosphate acyltransferase	plsX	sp|P71018|PLSX_BACSU Phosphate acyltransferase OS=Bacillus subtilis (strain 168) OX=224308 GN=plsX PE=1 SV=2	1	21	21	21	18	1	1	0	18	1	1	0	18	1	1	0	70	70	70	35.763	333	333	2.56	20	4	8	1	1		0	106.95	By MS/MS	By MS/MS	By matching		63.4	6.6	6.6	0	186330000	133020000	2479800
P39126	P39126	13	13	13	Isocitrate dehydrogenase [NADP]	icd	sp|P39126|IDH_BACSU Isocitrate dehydrogenase [NADP] OS=Bacillus subtilis (strain 168) OX=224308 GN=icd PE=1 SV=1	1	13	13	13	12	3	3	5	12	3	3	5	12	3	3	5	30.3	30.3	30.3	46.417	423	423	4.43	13		6	3	3	5	0	45.303	By MS/MS	By MS/MS	By MS/MS	By MS/MS	28.6	7.8	7.8	12.3	182240000	89668000	7663800
P39148	P39148	14	14	14	Serine hydroxymethyltransferase	glyA	sp|P39148|GLYA_BACSU Serine hydroxymethyltransferase OS=Bacillus subtilis (strain 168) OX=224308 GN=glyA PE=1 SV=1	1	14	14	14	5	0	0	0	5	0	0	0	5	0	0	0	45.8	45.8	45.8	45.489	415	415	3.62	5	8	13				0	92.268	By MS/MS				16.4	0	0	0	181180000	9731100	0
P08065	P08065	21	21	21	Succinate dehydrogenase flavoprotein subunit	sdhA	sp|P08065|SDHA_BACSU Succinate dehydrogenase flavoprotein subunit OS=Bacillus subtilis (strain 168) OX=224308 GN=sdhA PE=1 SV=4	1	21	21	21	18	0	0	0	18	0	0	0	18	0	0	0	42.2	42.2	42.2	65.151	586	586	2.82	19	11	15				0	105.11	By MS/MS				34.8	0	0	0	178350000	61580000	0
P30949	P30949	15	15	15	Glutamate-1-semialdehyde 2,1-aminomutase	hemL	sp|P30949|GSA_BACSU Glutamate-1-semialdehyde 2,1-aminomutase OS=Bacillus subtilis (strain 168) OX=224308 GN=hemL PE=1 SV=1	1	15	15	15	15	1	0	0	15	1	0	0	15	1	0	0	51.4	51.4	51.4	46.448	430	430	2.54	16	1	8	1			0	92.917	By MS/MS	By MS/MS			51.4	3.3	0	0	176170000	123480000	3292900
P28599	P28599	7	7	7	10 kDa chaperonin	groS	sp|P28599|CH10_BACSU Co-chaperonin GroES OS=Bacillus subtilis (strain 168) OX=224308 GN=groES PE=1 SV=2	1	7	7	7	3	1	1	1	3	1	1	1	3	1	1	1	70.2	70.2	70.2	10.176	94	94	3.79	3	10	3	1	1	1	0	39.47	By MS/MS	By MS/MS	By MS/MS	By matching	33	17	17	17	175880000	12322000	2259100
P37550	P37550	9	9	9	4-diphosphocytidyl-2-C-methyl-D-erythritol kinase	ispE	sp|P37550|ISPE_BACSU 4-diphosphocytidyl-2-C-methyl-D-erythritol kinase OS=Bacillus subtilis (strain 168) OX=224308 GN=ispE PE=3 SV=1	1	9	9	9	0	4	5	5	0	4	5	5	0	4	5	5	43.6	43.6	43.6	31.719	289	289	6.06		8	9	5	6	6	0	75.532		By MS/MS	By MS/MS	By MS/MS	0	29.1	32.2	32.2	166220000	0	8371600
P96618	P96618	9	9	9	Holo-[acyl-carrier-protein] synthase	acpS	sp|P96618|ACPS_BACSU Holo-[acyl-carrier-protein] synthase OS=Bacillus subtilis (strain 168) OX=224308 GN=acpS PE=1 SV=1	1	9	9	9	0	0	0	0	0	0	0	0	0	0	0	0	74.4	74.4	74.4	13.718	121	121	3		11					0	58.624					0	0	0	0	165100000	0	0
O34942	O34942	18	18	18	ATP-dependent DNA helicase RecG	recG	sp|O34942|RECG_BACSU ATP-dependent DNA helicase RecG OS=Bacillus subtilis (strain 168) OX=224308 GN=recG PE=3 SV=1	1	18	18	18	0	0	0	0	0	0	0	0	0	0	0	0	29.6	29.6	29.6	78.14	682	682	4.48		7	20				0	85.909					0	0	0	0	162110000	0	0
P19582	P19582	19	19	19	Homoserine dehydrogenase	hom	sp|P19582|DHOM_BACSU Homoserine dehydrogenase OS=Bacillus subtilis (strain 168) OX=224308 GN=hom PE=1 SV=2	1	19	19	19	19	0	0	0	19	0	0	0	19	0	0	0	45.3	45.3	45.3	47.494	433	433	1	21						0	101.74	By MS/MS				45.3	0	0	0	161630000	161630000	0
O34860	O34860	9	9	9	RsbT co-antagonist protein RsbRB	rsbRB	sp|O34860|RSBRB_BACSU RsbT co-antagonist protein RsbRB OS=Bacillus subtilis (strain 168) OX=224308 GN=rsbRB PE=1 SV=1	1	9	9	9	0	0	0	0	0	0	0	0	0	0	0	0	45.5	45.5	45.5	32.387	277	277	3		12					0	154.2					0	0	0	0	155990000	0	0
O31635	O31635	9	9	9	Uncharacterized protein YjcM	yjcM	sp|O31635|YJCM_BACSU Uncharacterized protein YjcM OS=Bacillus subtilis (strain 168) OX=224308 GN=yjcM PE=3 SV=1	1	9	9	9	1	8	8	8	1	8	8	8	1	8	8	8	21	21	21	46.575	409	409	7.43	1		3	8	8	8	0	51.664	By MS/MS	By MS/MS	By MS/MS	By MS/MS	1.5	19.6	19.6	19.6	155680000	2122100	54244000
P37468	P37468	11	11	11	Ribosomal RNA small subunit methyltransferase A	rsmA	sp|P37468|RSMA_BACSU Ribosomal RNA small subunit methyltransferase A OS=Bacillus subtilis (strain 168) OX=224308 GN=rsmA PE=1 SV=1	1	11	11	11	0	0	0	0	0	0	0	0	0	0	0	0	44.9	44.9	44.9	32.721	292	292	5			18				0	110.79					0	0	0	0	152420000	0	0
P49787	P49787	16	16	16	Biotin carboxylase 1	accC1	sp|P49787|ACCC1_BACSU Biotin carboxylase 1 OS=Bacillus subtilis (strain 168) OX=224308 GN=accC1 PE=3 SV=3	1	16	16	16	1	0	0	0	1	0	0	0	1	0	0	0	47.1	47.1	47.1	49.452	450	450	4.57	1	3	19				0	101.24	By MS/MS				4	0	0	0	152150000	2799000	0
P40806;O31782;O31784	P40806	54;2;1	54;2;1	53;2;0	Polyketide synthase PksJ	pksJ	sp|P40806|PKSJ_BACSU Polyketide synthase PksJ OS=Bacillus subtilis (strain 168) OX=224308 GN=pksJ PE=1 SV=3	3	54	54	53	54	1	1	1	54	1	1	1	53	1	1	1	14.8	14.8	14.7	562.81	5043	5043;5488;2543	1.36	56			1	1	1	0	160.15	By MS/MS	By matching	By MS/MS	By matching	14.8	0.2	0.2	0.2	151590000	141550000	5705500
O31738	O31738	4	4	4	UPF0109 protein YlqC	ylqC	sp|O31738|KHPA_BACSU RNA-binding protein KhpA OS=Bacillus subtilis (strain 168) OX=224308 GN=khpA PE=3 SV=1	1	4	4	4	0	3	3	2	0	3	3	2	0	3	3	2	55.6	55.6	55.6	9.0623	81	81	6.29		4	1	3	4	2	0	52.14		By MS/MS	By MS/MS	By MS/MS	0	55.6	55.6	24.7	150820000	0	31248000
P37945	P37945	19	19	19	Lon protease 1	lon1	sp|P37945|LON1_BACSU Lon protease 1 OS=Bacillus subtilis (strain 168) OX=224308 GN=lon1 PE=1 SV=1	1	19	19	19	5	0	0	1	5	0	0	1	5	0	0	1	24.5	24.5	24.5	86.605	774	774	4.38	5		20			1	0	90.37	By MS/MS			By MS/MS	7.2	0	0	1.7	150000000	9174400	0
O31718	O31718	5	5	5	UPF0356 protein YkzG	ykzG	sp|O31718|RPOY_BACSU DNA-directed RNA polymerase subunit epsilon OS=Bacillus subtilis (strain 168) OX=224308 GN=rpoY PE=1 SV=1	1	5	5	5	0	0	0	0	0	0	0	0	0	0	0	0	71	71	71	8.2523	69	69	3.67		6	3				0	40.221					0	0	0	0	149650000	0	0
P05650	P05650	2	2	2	Uncharacterized protein YaaA	yaaA	sp|P05650|RLBA_BACSU Probable ribosome maturation protein RlbA OS=Bacillus subtilis (strain 168) OX=224308 GN=rlbA PE=4 SV=1	1	2	2	2	1	2	2	2	1	2	2	2	1	2	2	2	42.3	42.3	42.3	7.9259	71	71	7.3	1			3	3	3	0	9.1865	By MS/MS	By MS/MS	By MS/MS	By MS/MS	16.9	42.3	42.3	42.3	147570000	1663600	48294000
P54608	P54608	15	15	15	Hydrolase YhcX	yhcX	sp|P54608|YHCX_BACSU Hydrolase YhcX OS=Bacillus subtilis (strain 168) OX=224308 GN=yhcX PE=3 SV=2	1	15	15	15	0	0	0	0	0	0	0	0	0	0	0	0	28.1	28.1	28.1	60.218	513	513	4.65		3	14				0	52.747					0	0	0	0	144990000	0	0
O31550	O31550	12	12	12	Dihydrolipoyllysine-residue acetyltransferase component of acetoin cleaving system	acoC	sp|O31550|ACOC_BACSU Dihydrolipoyllysine-residue acetyltransferase component of acetoin cleaving system OS=Bacillus subtilis (strain 168) OX=224308 GN=acoC PE=3 SV=1	1	12	12	12	10	8	8	8	10	8	8	8	10	8	8	8	33.2	33.2	33.2	42.885	398	398	5.86	11			8	9	8	0	49.392	By MS/MS	By MS/MS	By MS/MS	By MS/MS	26.4	22.1	22.1	22.1	143370000	69986000	29766000
O32129	O32129	16	16	16	Lipoyl synthase	lipA	sp|O32129|LIPA_BACSU Lipoyl synthase OS=Bacillus subtilis (strain 168) OX=224308 GN=lipA PE=1 SV=2	1	16	16	16	0	0	0	0	0	0	0	0	0	0	0	0	60.4	60.4	60.4	33.921	298	298	4.15		11	15				0	76.96					0	0	0	0	142460000	0	0
P25814	P25814	6	6	6	Ribonuclease P protein component	rnpA	sp|P25814|RNPA_BACSU Ribonuclease P protein component OS=Bacillus subtilis (strain 168) OX=224308 GN=rnpA PE=1 SV=2	1	6	6	6	0	4	4	4	0	4	4	4	0	4	4	4	56	56	56	13.8	116	116	6.33		6		4	4	4	0	22.828		By MS/MS	By MS/MS	By MS/MS	0	43.1	43.1	43.1	139640000	0	18923000
O34384	O34384	6	6	5	Uncharacterized protein YceE	yceE	sp|O34384|YCEE_BACSU Uncharacterized protein YceE OS=Bacillus subtilis (strain 168) OX=224308 GN=yceE PE=3 SV=1	1	6	6	5	6	6	6	4	6	6	6	4	5	5	5	4	43.2	43.2	36.5	20.948	192	192	5.64	6	2	4	6	6	4	0	55.539	By MS/MS	By MS/MS	By MS/MS	By MS/MS	43.2	43.2	43.2	27.6	135640000	29294000	37070000
O34478	O34478	9	9	9	Uncharacterized protein YccF	yccF	sp|O34478|YCCF_BACSU Uncharacterized protein YccF OS=Bacillus subtilis (strain 168) OX=224308 GN=yccF PE=4 SV=1	1	9	9	9	0	0	0	0	0	0	0	0	0	0	0	0	41.6	41.6	41.6	40.037	358	358	4.12		7	9				0	40.602					0	0	0	0	130500000	0	0
O34789	O34789	11	11	11	Uncharacterized protein YdjI	ydjI	sp|O34789|YDJI_BACSU Uncharacterized protein YdjI OS=Bacillus subtilis (strain 168) OX=224308 GN=ydjI PE=4 SV=1	1	11	11	11	11	0	0	0	11	0	0	0	11	0	0	0	43.3	43.3	43.3	36.081	323	323	2.7	11	1	8				0	52.409	By MS/MS				43.3	0	0	0	129340000	94929000	0
P37490	P37490	3	3	3	Uncharacterized protein YybN	yybN	sp|P37490|YYBN_BACSU Uncharacterized protein YybN OS=Bacillus subtilis (strain 168) OX=224308 GN=yybN PE=4 SV=1	1	3	3	3	1	1	1	0	1	1	1	0	1	1	1	0	30.3	30.3	30.3	16.16	145	145	4.88	1	1	4	1	1		0	18.915	By MS/MS	By matching	By MS/MS		13.1	13.1	13.1	0	128350000	2137200	2320700
P19672	P19672	11	11	11	Putative rRNA methyltransferase YqxC	yqxC	sp|P19672|YQXC_BACSU Putative rRNA methyltransferase YqxC OS=Bacillus subtilis (strain 168) OX=224308 GN=yqxC PE=3 SV=3	1	11	11	11	0	0	0	0	0	0	0	0	0	0	0	0	48.8	48.8	48.8	31.274	281	281	5			13				0	43.198					0	0	0	0	127000000	0	0
P39912	P39912	12	12	12	Protein AroA(G);Phospho-2-dehydro-3-deoxyheptonate aldolase;Chorismate mutase	aroA	sp|P39912|AROG_BACSU Protein AroA(G) OS=Bacillus subtilis (strain 168) OX=224308 GN=aroA PE=1 SV=1	1	12	12	12	0	1	1	1	0	1	1	1	0	1	1	1	51.1	51.1	51.1	39.539	358	358	5.18		3	11	1	1	1	0	47.479		By MS/MS	By MS/MS	By MS/MS	0	3.1	3.1	3.1	122080000	0	22290000
P39597	P39597	15	15	15	Probable deferrochelatase/peroxidase EfeN	efeN	sp|P39597|EFEN_BACSU Deferrochelatase OS=Bacillus subtilis (strain 168) OX=224308 GN=efeN PE=1 SV=1	1	15	15	15	0	0	0	1	0	0	0	1	0	0	0	1	37.3	37.3	37.3	45.692	416	416	5.25			15			1	0	78.066				By MS/MS	0	0	0	1.7	119870000	0	0
O32162	O32162	17	17	17	FeS cluster assembly protein SufB	sufB	sp|O32162|SUFB_BACSU FeS cluster assembly protein SufB OS=Bacillus subtilis (strain 168) OX=224308 GN=sufB PE=3 SV=1	1	17	17	17	15	0	0	0	15	0	0	0	15	0	0	0	48.8	48.8	48.8	52.729	465	465	2.5	17	1	10				0	96.199	By MS/MS				43.7	0	0	0	115420000	66536000	0
P34957	P34957	9	9	9	Quinol oxidase subunit 2	qoxA	sp|P34957|QOX2_BACSU Quinol oxidase subunit 2 OS=Bacillus subtilis (strain 168) OX=224308 GN=qoxA PE=1 SV=4	1	9	9	9	9	4	4	4	9	4	4	4	9	4	4	4	43.6	43.6	43.6	36.281	321	321	4.73	12			5	5	4	0	55.602	By MS/MS	By MS/MS	By MS/MS	By MS/MS	43.6	28.3	28.3	28.3	113030000	77187000	17219000
P29726	P29726	10	10	10	Adenylosuccinate synthetase	purA	sp|P29726|PURA_BACSU Adenylosuccinate synthetase OS=Bacillus subtilis (strain 168) OX=224308 GN=purA PE=3 SV=1	1	10	10	10	2	0	0	0	2	0	0	0	2	0	0	0	30.7	30.7	30.7	47.91	430	430	4.29	2	1	11				0	31.986	By MS/MS				6.3	0	0	0	107930000	3396700	0
O31775	O31775	12	12	12	Uncharacterized protein ymdB	ymdB	sp|O31775|YMDB_BACSU 2,3-cyclic-nucleotide 2-phosphodiesterase OS=Bacillus subtilis (strain 168) OX=224308 GN=ymdB PE=1 SV=2	1	12	12	12	0	0	0	0	0	0	0	0	0	0	0	0	59.5	59.5	59.5	29.288	264	264	5			12				0	58.709					0	0	0	0	107040000	0	0
O05405	O05405	13	13	13	Uncharacterized protein YrhO	yrhO	sp|O05405|YRHO_BACSU Uncharacterized protein YrhO OS=Bacillus subtilis (strain 168) OX=224308 GN=yrhO PE=4 SV=1	1	13	13	13	0	0	0	0	0	0	0	0	0	0	0	0	54.9	54.9	54.9	31.731	275	275	3.56		13	5				0	77.159					0	0	0	0	103280000	0	0
P09339	P09339	10	10	10	Aconitate hydratase A	citB	sp|P09339|ACNA_BACSU Aconitate hydratase A OS=Bacillus subtilis (strain 168) OX=224308 GN=citB PE=1 SV=4	1	10	10	10	8	0	0	1	8	0	0	1	8	0	0	1	14.9	14.9	14.9	99.333	909	909	2.69	8	1	3			1	0	39.021	By MS/MS			By MS/MS	12.2	0	0	0.8	102910000	20432000	0
P32732	P32732	10	10	10	tRNA pseudouridine synthase B	truB	sp|P32732|TRUB_BACSU tRNA pseudouridine synthase B OS=Bacillus subtilis (strain 168) OX=224308 GN=truB PE=3 SV=2	1	10	10	10	0	0	0	0	0	0	0	0	0	0	0	0	35.9	35.9	35.9	34.204	309	309	5			10				0	44.629					0	0	0	0	102060000	0	0
P71011	P71011	12	12	12	Antilisterial bacteriocin subtilosin biosynthesis protein AlbA	albA	sp|P71011|ALBA_BACSU Antilisterial bacteriocin subtilosin biosynthesis protein AlbA OS=Bacillus subtilis (strain 168) OX=224308 GN=albA PE=1 SV=1	1	12	12	12	5	12	12	10	5	12	12	10	5	12	12	10	41.1	41.1	41.1	51.513	448	448	7.07	5			13	13	10	0	48.546	By MS/MS	By MS/MS	By MS/MS	By MS/MS	15.4	41.1	41.1	33.5	101340000	11999000	34081000
P37585	P37585	13	13	13	UDP-N-acetylglucosamine--N-acetylmuramyl-(pentapeptide) pyrophosphoryl-undecaprenol N-acetylglucosamine transferase	murG	sp|P37585|MURG_BACSU UDP-N-acetylglucosamine--N-acetylmuramyl-(pentapeptide) pyrophosphoryl-undecaprenol N-acetylglucosamine transferase OS=Bacillus subtilis (strain 168) OX=224308 GN=murG PE=3 SV=3	1	13	13	13	7	3	4	4	7	3	4	4	7	3	4	4	44.9	44.9	44.9	39.936	363	363	4.94	7	4	11	3	4	4	0	37.921	By MS/MS	By MS/MS	By MS/MS	By matching	21.2	16	18.5	18.5	101300000	21833000	5803100
P80870	P80870	6	6	6	General stress protein 13	yugI	sp|P80870|GS13_BACSU General stress protein 13 OS=Bacillus subtilis (strain 168) OX=224308 GN=yugI PE=1 SV=3	1	6	6	6	0	0	0	0	0	0	0	0	0	0	0	0	51.5	51.5	51.5	14.283	130	130	5			7				0	91.993					0	0	0	0	98950000	0	0
P39778	P39778	10	10	10	ATP-dependent protease ATPase subunit ClpY	clpY	sp|P39778|CLPY_BACSU ATP-dependent protease ATPase subunit ClpY OS=Bacillus subtilis (strain 168) OX=224308 GN=clpY PE=1 SV=1	1	10	10	10	0	0	0	0	0	0	0	0	0	0	0	0	27.4	27.4	27.4	52.586	467	467	4.25		6	10				0	42.565					0	0	0	0	97214000	0	0
O34331	O34331	7	7	7	Putative rRNA methyltransferase YlbH	ylbH	sp|O34331|YLBH_BACSU Putative rRNA methyltransferase YlbH OS=Bacillus subtilis (strain 168) OX=224308 GN=ylbH PE=3 SV=2	1	7	7	7	0	0	0	0	0	0	0	0	0	0	0	0	50	50	50	20.471	184	184	4.8		1	9				0	28.485					0	0	0	0	96714000	0	0
P39810	P39810	14	14	14	Flagellar hook-associated protein 1	flgK	sp|P39810|FLGK_BACSU Flagellar hook-associated protein 1 OS=Bacillus subtilis (strain 168) OX=224308 GN=flgK PE=3 SV=2	1	14	14	14	0	0	0	0	0	0	0	0	0	0	0	0	36.3	36.3	36.3	54.355	507	507	5			14				0	148.34					0	0	0	0	96683000	0	0
P54418	P54418	20	20	20	Phosphoenolpyruvate carboxykinase [ATP]	pckA	sp|P54418|PCKA_BACSU Phosphoenolpyruvate carboxykinase (ATP) OS=Bacillus subtilis (strain 168) OX=224308 GN=pckA PE=3 SV=3	1	20	20	20	19	3	3	3	19	3	3	3	19	3	3	3	52.9	52.9	52.9	58.271	527	527	3.1	21			3	3	3	0	76.44	By MS/MS	By MS/MS	By MS/MS	By matching	50.1	8.7	8.7	8.7	94334000	74317000	8385000
P80873	P80873	7	7	7	General stress protein 39	ydaD	sp|P80873|GS39_BACSU General stress protein 39 OS=Bacillus subtilis (strain 168) OX=224308 GN=ydaD PE=1 SV=3	1	7	7	7	7	0	0	2	7	0	0	2	7	0	0	2	30.8	30.8	30.8	31.082	286	286	2.45	9					2	0	29.123	By MS/MS			By MS/MS	30.8	0	0	7.3	92550000	85193000	0
O31773	O31773	11	11	11	Putative penicillin-binding protein PbpX	pbpX	sp|O31773|PBPX_BACSU Putative penicillin-binding protein PbpX OS=Bacillus subtilis (strain 168) OX=224308 GN=pbpX PE=2 SV=1	1	11	11	11	11	4	4	4	11	4	4	4	11	4	4	4	38.1	38.1	38.1	43.857	391	391	4.5	12			4	4	4	0	49.32	By MS/MS	By MS/MS	By MS/MS	By MS/MS	38.1	12	12.8	12.8	92345000	51513000	12936000
P81102	P81102	9	9	9	Putative NAD(P)H nitroreductase YodC	yodC	sp|P81102|YODC_BACSU Putative NAD(P)H nitroreductase YodC OS=Bacillus subtilis (strain 168) OX=224308 GN=yodC PE=1 SV=3	1	9	9	9	7	2	2	2	7	2	2	2	7	2	2	2	50.5	50.5	50.5	22.34	202	202	4	8			2	2	2	0	59.014	By MS/MS	By MS/MS	By MS/MS	By MS/MS	45.5	15.8	15.8	15.8	89449000	49263000	12002000
O32002	O32002	7	7	7	SPBc2 prophage-derived uncharacterized protein YokE	yokE	sp|O32002|YOKE_BACSU SPbeta prophage-derived uncharacterized protein YokE OS=Bacillus subtilis (strain 168) OX=224308 GN=yokE PE=4 SV=1	1	7	7	7	0	0	0	0	0	0	0	0	0	0	0	0	54.4	54.4	54.4	18.251	160	160	5			8				0	78.894					0	0	0	0	87965000	0	0
P28264	P28264	10	10	10	Cell division protein FtsA	ftsA	sp|P28264|FTSA_BACSU Cell division protein FtsA OS=Bacillus subtilis (strain 168) OX=224308 GN=ftsA PE=1 SV=2	1	10	10	10	8	0	0	0	8	0	0	0	8	0	0	0	38	38	38	48.191	440	440	3	9	1	9				0	68.459	By MS/MS				34.1	0	0	0	86178000	40048000	0
P24073	P24073	9	9	9	Flagellar motor switch phosphatase FliY	fliY	sp|P24073|FLIY_BACSU Flagellar motor switch phosphatase FliY OS=Bacillus subtilis (strain 168) OX=224308 GN=fliY PE=3 SV=2	1	9	9	9	9	0	0	0	9	0	0	0	9	0	0	0	31.7	31.7	31.7	41.052	378	378	1.62	11		2				0	113.37	By MS/MS				31.7	0	0	0	85444000	77359000	0
O06478	O06478	11	11	11	Putative aldehyde dehydrogenase YfmT	yfmT	sp|O06478|ALDH5_BACSU Benzaldehyde dehydrogenase YfmT OS=Bacillus subtilis (strain 168) OX=224308 GN=yfmT PE=1 SV=1	1	11	11	11	4	0	0	0	4	0	0	0	4	0	0	0	27.8	27.8	27.8	53.32	485	485	3.78	4	3	11				0	63.679	By MS/MS				12.6	0	0	0	84954000	9839000	0
P54616	P54616	11	11	11	Enoyl-[acyl-carrier-protein] reductase [NADH] FabI	fabI	sp|P54616|FABI_BACSU Enoyl-[acyl-carrier-protein] reductase [NADH] FabI OS=Bacillus subtilis (strain 168) OX=224308 GN=fabI PE=1 SV=2	1	11	11	11	10	1	1	1	10	1	1	1	10	1	1	1	53.1	53.1	53.1	27.873	258	258	3.16	11		5	1	1	1	0	34.751	By MS/MS	By MS/MS	By MS/MS	By MS/MS	51.2	5.8	5.8	5.8	84372000	27234000	2565700
P54941	P54941	10	10	10	Iron(3+)-hydroxamate-binding protein YxeB	yxeB	sp|P54941|YXEB_BACSU Iron(3+)-hydroxamate-binding protein YxeB OS=Bacillus subtilis (strain 168) OX=224308 GN=yxeB PE=1 SV=2	1	10	10	10	0	0	0	0	0	0	0	0	0	0	0	0	39.3	39.3	39.3	35.506	321	321	4.83		1	11				0	39.703					0	0	0	0	84078000	0	0
O34788	O34788	8	8	8	(R,R)-butanediol dehydrogenase	bdhA	sp|O34788|BDHA_BACSU (R,R)-butanediol dehydrogenase OS=Bacillus subtilis (strain 168) OX=224308 GN=bdhA PE=1 SV=1	1	8	8	8	5	2	2	2	5	2	2	2	5	2	2	2	35.3	35.3	35.3	37.34	346	346	4.78	5	1	6	2	2	2	0	126.79	By MS/MS	By MS/MS	By MS/MS	By MS/MS	26.9	9.8	9.8	9.8	83169000	23873000	3493800
P50866	P50866	13	13	13	ATP-dependent Clp protease ATP-binding subunit ClpX	clpX	sp|P50866|CLPX_BACSU ATP-dependent Clp protease ATP-binding subunit ClpX OS=Bacillus subtilis (strain 168) OX=224308 GN=clpX PE=2 SV=3	1	13	13	13	9	0	0	1	9	0	0	1	9	0	0	1	39.5	39.5	39.5	46.35	420	420	3	9	3	6			1	0	77.974	By MS/MS			By MS/MS	31	0	0	3.1	82236000	36939000	0
O34746	O34746	11	11	11	3-oxoacyl-[acyl-carrier-protein] synthase 3 protein 1	fabHA	sp|O34746|FABH1_BACSU Beta-ketoacyl-[acyl-carrier-protein] synthase III 1 OS=Bacillus subtilis (strain 168) OX=224308 GN=fabHA PE=1 SV=1	1	11	11	11	0	0	0	0	0	0	0	0	0	0	0	0	36.5	36.5	36.5	33.731	312	312	4.73		2	13				0	52.229					0	0	0	0	80947000	0	0
P32728	P32728	4	4	4	Uncharacterized protein YlxR	ylxR	sp|P32728|YLXR_BACSU Uncharacterized protein YlxR OS=Bacillus subtilis (strain 168) OX=224308 GN=ylxR PE=4 SV=1	1	4	4	4	0	4	4	4	0	4	4	4	0	4	4	4	31.9	31.9	31.9	10.409	91	91	7.77			1	4	4	4	0	8.2193		By MS/MS	By MS/MS	By MS/MS	0	31.9	31.9	31.9	79747000	0	22012000
P81100	P81100	6	6	6	Stress response protein SCP2	yceC	sp|P81100|SCP2_BACSU Stress response protein SCP2 OS=Bacillus subtilis (strain 168) OX=224308 GN=yceC PE=1 SV=3	1	6	6	6	3	6	6	5	3	6	6	5	3	6	6	5	40.7	40.7	40.7	21.824	199	199	6.71	3	1		6	6	5	0	32.975	By MS/MS	By MS/MS	By MS/MS	By MS/MS	24.1	40.7	40.7	34.7	78702000	12061000	26688000
O06973	O06973	11	11	11	Nucleotide-binding protein YvcJ	yvcJ	sp|O06973|YVCJ_BACSU Nucleotide-binding protein YvcJ OS=Bacillus subtilis (strain 168) OX=224308 GN=yvcJ PE=1 SV=1	1	11	11	11	0	0	0	0	0	0	0	0	0	0	0	0	42.7	42.7	42.7	33.851	295	295	4.12		7	9				0	40.153					0	0	0	0	77602000	0	0
P42430	P42430	5	5	5	Uncharacterized protein YkyB	ykyB	sp|P42430|YKYB_BACSU Uncharacterized protein YkyB OS=Bacillus subtilis (strain 168) OX=224308 GN=ykyB PE=4 SV=2	1	5	5	5	0	0	1	1	0	0	1	1	0	0	1	1	26.6	26.6	26.6	17.895	154	154	4.57		5			1	1	0	21.232			By MS/MS	By MS/MS	0	0	3.9	6.5	76496000	0	0
P08750	P08750	14	14	14	D-alanyl-D-alanine carboxypeptidase DacA	dacA	sp|P08750|DACA_BACSU D-alanyl-D-alanine carboxypeptidase DacA OS=Bacillus subtilis (strain 168) OX=224308 GN=dacA PE=1 SV=3	1	14	14	14	0	0	0	0	0	0	0	0	0	0	0	0	49.9	49.9	49.9	48.636	443	443	5			14				0	79.424					0	0	0	0	73430000	0	0
P25994	P25994	22	22	22	Carbamoyl-phosphate synthase pyrimidine-specific large chain	pyrAB	sp|P25994|CARB_BACSU Carbamoyl-phosphate synthase pyrimidine-specific large chain OS=Bacillus subtilis (strain 168) OX=224308 GN=pyrAB PE=1 SV=1	1	22	22	22	22	0	0	0	22	0	0	0	22	0	0	0	30.9	30.9	30.9	117.65	1071	1071	1	22						0	72.831	By MS/MS				30.9	0	0	0	72005000	72005000	0
P24281	P24281	3	3	3	Nucleoid-associated protein YaaK	yaaK	sp|P24281|YAAK_BACSU Nucleoid-associated protein YaaK OS=Bacillus subtilis (strain 168) OX=224308 GN=yaaK PE=3 SV=1	1	3	3	3	3	1	2	2	3	1	2	2	3	1	2	2	34.6	34.6	34.6	11.781	107	107	5	4			1	2	2	0	18.935	By MS/MS	By matching	By matching	By MS/MS	34.6	13.1	27.1	27.1	69966000	40887000	2517300
P37877	P37877	11	11	11	Acetate kinase	ackA	sp|P37877|ACKA_BACSU Acetate kinase OS=Bacillus subtilis (strain 168) OX=224308 GN=ackA PE=1 SV=1	1	11	11	11	4	0	0	0	4	0	0	0	4	0	0	0	37.7	37.7	37.7	43.137	395	395	3.71	4	1	9				0	45.745	By MS/MS				11.6	0	0	0	67306000	9631500	0
P05653	P05653	13	13	13	DNA gyrase subunit A	gyrA	sp|P05653|GYRA_BACSU DNA gyrase subunit A OS=Bacillus subtilis (strain 168) OX=224308 GN=gyrA PE=1 SV=1	1	13	13	13	4	0	0	0	4	0	0	0	4	0	0	0	17.7	17.7	17.7	92.098	821	821	4.11	4		14				0	52.474	By MS/MS				4.8	0	0	0	66914000	7369300	0
P36947	P36947	14	14	14	Ribose import ATP-binding protein RbsA	rbsA	sp|P36947|RBSA_BACSU Ribose import ATP-binding protein RbsA OS=Bacillus subtilis (strain 168) OX=224308 GN=rbsA PE=3 SV=2	1	14	14	14	7	0	0	1	7	0	0	1	7	0	0	1	27.8	27.8	27.8	54.531	493	493	3.63	7	1	10			1	0	47.87	By MS/MS			By MS/MS	14.2	0	0	1.8	66784000	11748000	0
P13243	P13243	7	7	7	Probable fructose-bisphosphate aldolase	fbaA	sp|P13243|ALF_BACSU Probable fructose-bisphosphate aldolase OS=Bacillus subtilis (strain 168) OX=224308 GN=fbaA PE=1 SV=2	1	7	7	7	4	0	0	0	4	0	0	0	4	0	0	0	27.4	27.4	27.4	30.4	285	285	3.33	4	2	6				0	29.595	By MS/MS				17.9	0	0	0	65118000	13163000	0
O34885	O34885	9	9	9	Type-2 restriction enzyme BsuMI component YdiS	ydiS	sp|O34885|YDIS_BACSU Type II restriction enzyme BsuMI component YdiS OS=Bacillus subtilis (strain 168) OX=224308 GN=ydiS PE=1 SV=1	1	9	9	9	4	0	0	0	4	0	0	0	4	0	0	0	30.3	30.3	30.3	40.032	343	343	3.38	4	5	7				0	46.394	By MS/MS				14.9	0	0	0	64815000	7117200	0
P20166	P20166	12	12	12	PTS system glucose-specific EIICBA component;Glucose permease IIC component;Glucose-specific phosphotransferase enzyme IIB component;Glucose-specific phosphotransferase enzyme IIA component	ptsG	sp|P20166|PTG3C_BACSU PTS system glucose-specific EIICBA component OS=Bacillus subtilis (strain 168) OX=224308 GN=ptsG PE=1 SV=2	1	12	12	12	5	0	0	0	5	0	0	0	5	0	0	0	23.2	23.2	23.2	75.524	699	699	3.53	5	1	9				0	52.77	By MS/MS				7.9	0	0	0	64244000	14311000	0
O31404	O31404	12	12	12	Acetoin:2,6-dichlorophenolindophenol oxidoreductase subunit alpha	acoA	sp|O31404|ACOA_BACSU Acetoin:2,6-dichlorophenolindophenol oxidoreductase subunit alpha OS=Bacillus subtilis (strain 168) OX=224308 GN=acoA PE=2 SV=2	1	12	12	12	12	1	0	0	12	1	0	0	12	1	0	0	45	45	45	36.068	333	333	1.43	13			1			0	58.871	By MS/MS	By MS/MS			45	3.6	0	0	63907000	62702000	1205700
P28823	P28823	8	8	8	Dihydroneopterin aldolase	folB	sp|P28823|FOLB_BACSU Dihydroneopterin aldolase OS=Bacillus subtilis (strain 168) OX=224308 GN=folB PE=3 SV=1	1	8	8	8	8	0	0	0	8	0	0	0	8	0	0	0	85	85	85	13.516	120	120	1	9						0	33.785	By MS/MS				85	0	0	0	63850000	63850000	0
O34967	O34967	3	3	3	50S ribosomal protein L31 type B	rpmE2	sp|O34967|RL31B_BACSU 50S ribosomal protein L31 type B OS=Bacillus subtilis (strain 168) OX=224308 GN=rpmE2 PE=1 SV=1	1	3	3	3	0	1	1	1	0	1	1	1	0	1	1	1	39	39	39	9.5305	82	82	5.38		3	2	1	1	1	0	11.492		By MS/MS	By MS/MS	By MS/MS	0	13.4	13.4	13.4	62898000	0	2462200
P26901	P26901	13	13	13	Vegetative catalase	katA	sp|P26901|CATA_BACSU Vegetative catalase OS=Bacillus subtilis (strain 168) OX=224308 GN=katA PE=1 SV=5	1	13	13	13	13	0	0	0	13	0	0	0	13	0	0	0	40.4	40.4	40.4	54.791	483	483	1	13						0	37.394	By MS/MS				40.4	0	0	0	62822000	62822000	0
O32165	O32165	11	11	11	FeS cluster assembly protein SufD	sufD	sp|O32165|SUFD_BACSU FeS cluster assembly protein SufD OS=Bacillus subtilis (strain 168) OX=224308 GN=sufD PE=3 SV=1	1	11	11	11	6	0	0	0	6	0	0	0	6	0	0	0	31.6	31.6	31.6	48.293	437	437	3.24	6	3	8				0	39.391	By MS/MS				15.6	0	0	0	61435000	18228000	0
P54592;P96605	P54592	9;1	9;1	9;1	Uncharacterized ABC transporter ATP-binding protein YhcH	yhcH	sp|P54592|YHCH_BACSU Uncharacterized ABC transporter ATP-binding protein YhcH OS=Bacillus subtilis (strain 168) OX=224308 GN=yhcH PE=3 SV=1	2	9	9	9	0	0	0	0	0	0	0	0	0	0	0	0	26.9	26.9	26.9	34.47	305	305;308	3		11					0	32.035					0	0	0	0	60817000	0	0
P94360;O32151	P94360	9;1	9;1	9;1	Maltodextrin import ATP-binding protein MsmX	msmX	sp|P94360|MSMX_BACSU Oligosaccharides import ATP-binding protein MsmX OS=Bacillus subtilis (strain 168) OX=224308 GN=msmX PE=1 SV=1	2	9	9	9	6	1	1	1	6	1	1	1	6	1	1	1	35.6	35.6	35.6	41.365	365	365;367	3.94	6	2	7	1	1	1	0	38.601	By MS/MS	By MS/MS	By MS/MS	By MS/MS	23.8	5.8	5.8	5.8	59920000	15432000	3327900
P46347	P46347	5	5	5	Endoribonuclease YbeY	ybeY	sp|P46347|YBEY_BACSU Endoribonuclease YbeY OS=Bacillus subtilis (strain 168) OX=224308 GN=ybeY PE=3 SV=3	1	5	5	5	5	0	0	0	5	0	0	0	5	0	0	0	48.4	48.4	48.4	17.759	157	157	1	5						0	62.873	By MS/MS				48.4	0	0	0	59501000	59501000	0
P39760;O32080	P39760	9;1	9;1	9;1	Ktr system potassium uptake protein C	ktrC	sp|P39760|KTRC_BACSU Ktr system potassium uptake protein C OS=Bacillus subtilis (strain 168) OX=224308 GN=ktrC PE=1 SV=1	2	9	9	9	9	0	0	0	9	0	0	0	9	0	0	0	47.1	47.1	47.1	24.348	221	221;222	1	11						0	52.11	By MS/MS				47.1	0	0	0	59268000	59268000	0
Q03224	Q03224	12	12	12	Fructose-1,6-bisphosphatase class 2	glpX	sp|Q03224|GLPX_BACSU Fructose-1,6-bisphosphatase class 2 OS=Bacillus subtilis (strain 168) OX=224308 GN=glpX PE=1 SV=1	1	12	12	12	12	0	0	0	12	0	0	0	12	0	0	0	43.3	43.3	43.3	33.951	321	321	1	13						0	57.365	By MS/MS				43.3	0	0	0	58998000	58998000	0
O32248	O32248	5	5	5	Uncharacterized N-acetyltransferase YvbK	yvbK	sp|O32248|YVBK_BACSU Uncharacterized N-acetyltransferase YvbK OS=Bacillus subtilis (strain 168) OX=224308 GN=yvbK PE=1 SV=1	1	5	5	5	0	3	4	4	0	3	4	4	0	3	4	4	46.5	46.5	46.5	17.745	155	155	7.43			3	3	4	4	0	27.195		By MS/MS	By MS/MS	By MS/MS	0	31.6	40.6	40.6	58172000	0	11059000
P42409	P42409	7	7	7	RsbT co-antagonist protein RsbRA	rsbRA	sp|P42409|RSBRA_BACSU RsbT co-antagonist protein RsbRA OS=Bacillus subtilis (strain 168) OX=224308 GN=rsbRA PE=1 SV=1	1	7	7	7	0	0	0	0	0	0	0	0	0	0	0	0	34.7	34.7	34.7	31.05	274	274	3		8					0	55.962					0	0	0	0	57628000	0	0
O07020	O07020	6	6	6	Lactate utilization protein A	lutA	sp|O07020|LUTA_BACSU Lactate utilization protein A OS=Bacillus subtilis (strain 168) OX=224308 GN=lutA PE=1 SV=1	1	6	6	6	4	0	0	0	4	0	0	0	4	0	0	0	29.8	29.8	29.8	26.392	238	238	3.17	4	3	5				0	21.15	By MS/MS				21.8	0	0	0	57535000	12496000	0
P94584	P94584	6	6	6	3-hydroxyacyl-[acyl-carrier-protein] dehydratase FabZ	fabZ	sp|P94584|FABZ_BACSU 3-hydroxyacyl-[acyl-carrier-protein] dehydratase FabZ OS=Bacillus subtilis (strain 168) OX=224308 GN=fabZ PE=3 SV=2	1	6	6	6	0	0	0	1	0	0	0	1	0	0	0	1	29.8	29.8	29.8	15.74	141	141	5.67			5			1	0	14.939				By MS/MS	0	0	0	5	56506000	0	0
P94421	P94421	9	9	9	Uncharacterized ABC transporter solute-binding protein YclQ	yclQ	sp|P94421|YCLQ_BACSU Petrobactin-binding protein YclQ OS=Bacillus subtilis (strain 168) OX=224308 GN=yclQ PE=1 SV=1	1	9	9	9	2	0	0	0	2	0	0	0	2	0	0	0	33.4	33.4	33.4	34.791	317	317	4	2	3	9				0	29.467	By MS/MS				8.2	0	0	0	55858000	0	0
O34344	O34344	7	7	7	Killing factor SdpC	sdpC	sp|O34344|SDPC_BACSU Sporulation delaying protein C OS=Bacillus subtilis (strain 168) OX=224308 GN=sdpC PE=1 SV=1	1	7	7	7	7	0	0	0	7	0	0	0	7	0	0	0	34	34	34	22.22	203	203	1	7						0	21.394	By MS/MS				34	0	0	0	54105000	54105000	0
P39120	P39120	10	10	10	Citrate synthase 2	citZ	sp|P39120|CISY2_BACSU Citrate synthase 2 OS=Bacillus subtilis (strain 168) OX=224308 GN=citZ PE=1 SV=2	1	10	10	10	10	0	0	0	10	0	0	0	10	0	0	0	39.8	39.8	39.8	41.728	372	372	1.33	11		1				0	53.782	By MS/MS				39.8	0	0	0	53942000	50950000	0
P94545	P94545	12	12	12	Endonuclease MutS2	mutSB	sp|P94545|MUTS2_BACSU Endonuclease MutS2 OS=Bacillus subtilis (strain 168) OX=224308 GN=mutSB PE=1 SV=2	1	12	12	12	9	4	5	3	9	4	5	3	9	4	5	3	22.2	22.2	22.2	87.416	785	785	4.96	9		2	4	5	3	0	47.932	By MS/MS	By MS/MS	By MS/MS	By MS/MS	18.9	4.5	6	3.1	51991000	24544000	8698800
P39634	P39634	11	11	11	1-pyrroline-5-carboxylate dehydrogenase	rocA	sp|P39634|ROCA_BACSU 1-pyrroline-5-carboxylate dehydrogenase OS=Bacillus subtilis (strain 168) OX=224308 GN=rocA PE=2 SV=1	1	11	11	11	11	1	1	1	11	1	1	1	11	1	1	1	30.1	30.1	30.1	56.319	515	515	2.4	12			1	1	1	0	46.944	By MS/MS	By MS/MS	By MS/MS	By MS/MS	30.1	5	5	5	51482000	42631000	3569700
Q9KWU4	Q9KWU4	16	16	16	Pyruvate carboxylase	pyc	sp|Q9KWU4|PYC_BACSU Pyruvate carboxylase OS=Bacillus subtilis (strain 168) OX=224308 GN=pyc PE=3 SV=1	1	16	16	16	1	0	0	0	1	0	0	0	1	0	0	0	18.1	18.1	18.1	127.93	1148	1148	4.4	1	4	15				0	56.323	By MS/MS				2.4	0	0	0	50090000	2660700	0
P80239	P80239	5	5	5	Alkyl hydroperoxide reductase subunit C	ahpC	sp|P80239|AHPC_BACSU Alkyl hydroperoxide reductase C OS=Bacillus subtilis (strain 168) OX=224308 GN=ahpC PE=1 SV=2	1	5	5	5	5	0	0	0	5	0	0	0	5	0	0	0	43.9	43.9	43.9	20.627	187	187	1	6						0	21.019	By MS/MS				43.9	0	0	0	49932000	49932000	0
P25144	P25144	5	5	5	Catabolite control protein A	ccpA	sp|P25144|CCPA_BACSU Catabolite control protein A OS=Bacillus subtilis (strain 168) OX=224308 GN=ccpA PE=1 SV=1	1	5	5	5	3	0	0	0	3	0	0	0	3	0	0	0	20.7	20.7	20.7	36.94	334	334	3.2	3	3	4				0	24.055	By MS/MS				13.8	0	0	0	49589000	7125500	0
P40778	P40778	7	7	7	UDP-N-acetylmuramate--L-alanine ligase	murC	sp|P40778|MURC_BACSU UDP-N-acetylmuramate--L-alanine ligase OS=Bacillus subtilis (strain 168) OX=224308 GN=murC PE=3 SV=2	1	7	7	7	0	0	0	0	0	0	0	0	0	0	0	0	18.8	18.8	18.8	48.364	432	432	4.56		2	7				0	23.069					0	0	0	0	48966000	0	0
P37812	P37812	5	5	5	ATP synthase epsilon chain	atpC	sp|P37812|ATPE_BACSU ATP synthase epsilon chain OS=Bacillus subtilis (strain 168) OX=224308 GN=atpC PE=1 SV=1	1	5	5	5	5	0	0	0	5	0	0	0	5	0	0	0	47.7	47.7	47.7	14.209	132	132	1.5	7		1				0	27.23	By MS/MS				47.7	0	0	0	48353000	42667000	0
P49814	P49814	8	8	8	Malate dehydrogenase	mdh	sp|P49814|MDH_BACSU Malate dehydrogenase OS=Bacillus subtilis (strain 168) OX=224308 GN=mdh PE=1 SV=3	1	8	8	8	8	0	1	1	8	0	1	1	8	0	1	1	41	41	41	33.643	312	312	2.92	8		2		1	1	0	55.163	By MS/MS		By matching	By MS/MS	41	0	7.7	7.7	48342000	38050000	0
P37560	P37560	3	3	3	Uncharacterized protein YabR	yabR	sp|P37560|YABR_BACSU Uncharacterized protein YabR OS=Bacillus subtilis (strain 168) OX=224308 GN=yabR PE=3 SV=1	1	3	3	3	1	0	0	0	1	0	0	0	1	0	0	0	16.4	16.4	16.4	14.195	128	128	3.67	1	2	3				0	6.3061	By MS/MS				4.7	0	0	0	47935000	2192200	0
Q45063	Q45063	3	3	3	Uncharacterized protein YneR	yneR	sp|Q45063|YNER_BACSU Uncharacterized protein YneR OS=Bacillus subtilis (strain 168) OX=224308 GN=yneR PE=3 SV=1	1	3	3	3	0	0	0	0	0	0	0	0	0	0	0	0	35.8	35.8	35.8	10.833	95	95	4.2		2	3				0	61.521					0	0	0	0	47448000	0	0
P49778	P49778	4	4	4	Elongation factor P	efp	sp|P49778|EFP_BACSU Elongation factor P OS=Bacillus subtilis (strain 168) OX=224308 GN=efp PE=3 SV=2	1	4	4	4	0	0	0	0	0	0	0	0	0	0	0	0	22.7	22.7	22.7	20.468	185	185	5			5				0	25.342					0	0	0	0	46555000	0	0
P45694	P45694	8	8	8	Transketolase	tkt	sp|P45694|TKT_BACSU Transketolase OS=Bacillus subtilis (strain 168) OX=224308 GN=tkt PE=3 SV=2	1	8	8	8	3	0	0	0	3	0	0	0	3	0	0	0	19.9	19.9	19.9	72.344	667	667	3.91	3		8				0	30.158	By MS/MS				5.4	0	0	0	46293000	7367100	0
P50620;O31875	P50620	9;3	9;3	9;3	Ribonucleoside-diphosphate reductase subunit alpha	nrdE	sp|P50620|RIR1_BACSU Ribonucleoside-diphosphate reductase subunit alpha OS=Bacillus subtilis (strain 168) OX=224308 GN=nrdE PE=1 SV=1	2	9	9	9	0	0	0	0	0	0	0	0	0	0	0	0	15.9	15.9	15.9	80.688	700	700;1084	4.8		1	9				0	31.378					0	0	0	0	45458000	0	0
P39149	P39149	4	4	4	Uracil phosphoribosyltransferase	upp	sp|P39149|UPP_BACSU Uracil phosphoribosyltransferase OS=Bacillus subtilis (strain 168) OX=224308 GN=upp PE=3 SV=1	1	4	4	4	0	0	0	0	0	0	0	0	0	0	0	0	23	23	23	23.036	209	209	5			6				0	38.538					0	0	0	0	44304000	0	0
P19466	P19466	4	4	4	Transcription attenuation protein MtrB	mtrB	sp|P19466|MTRB_BACSU Transcription attenuation protein MtrB OS=Bacillus subtilis (strain 168) OX=224308 GN=mtrB PE=1 SV=1	1	4	4	4	0	0	0	0	0	0	0	0	0	0	0	0	74.7	74.7	74.7	8.3284	75	75	5			5				0	22.433					0	0	0	0	43521000	0	0
P37570	P37570	8	8	8	Protein-arginine kinase	mcsB	sp|P37570|MCSB_BACSU Protein-arginine kinase OS=Bacillus subtilis (strain 168) OX=224308 GN=mcsB PE=1 SV=1	1	8	8	8	7	4	4	3	7	4	4	3	7	4	4	3	33.3	33.3	33.3	41.123	363	363	5.22	7			4	4	3	0	37.537	By MS/MS	By MS/MS	By MS/MS	By MS/MS	29.2	14	14	9.9	42906000	24822000	8103900
O32247	O32247	13	13	13	Uncharacterized membrane protein YvbJ	yvbJ	sp|O32247|YVBJ_BACSU Uncharacterized membrane protein YvbJ OS=Bacillus subtilis (strain 168) OX=224308 GN=yvbJ PE=4 SV=1	1	13	13	13	13	0	0	0	13	0	0	0	13	0	0	0	26.3	26.3	26.3	67.274	605	605	1	13						0	36.914	By MS/MS				26.3	0	0	0	42049000	42049000	0
P39215	P39215	13	13	10	Methyl-accepting chemotaxis protein McpB	mcpB	sp|P39215|MCPB_BACSU Methyl-accepting chemotaxis protein McpB OS=Bacillus subtilis (strain 168) OX=224308 GN=mcpB PE=1 SV=2	1	13	13	10	13	0	0	0	13	0	0	0	10	0	0	0	32.3	32.3	25.8	71.9	662	662	1	13						0	46.935	By MS/MS				32.3	0	0	0	41908000	41908000	0
P42976	P42976	5	5	5	4-hydroxy-tetrahydrodipicolinate reductase	dapB	sp|P42976|DAPB_BACSU 4-hydroxy-tetrahydrodipicolinate reductase OS=Bacillus subtilis (strain 168) OX=224308 GN=dapB PE=3 SV=2	1	5	5	5	0	0	0	0	0	0	0	0	0	0	0	0	25.5	25.5	25.5	29.487	267	267	4.6		2	8				0	30.235					0	0	0	0	41891000	0	0
O31942	O31942	5	5	5	SPBc2 prophage-derived uncharacterized lipoprotein YonS	yonS	sp|O31942|YONS_BACSU SPbeta prophage-derived uncharacterized lipoprotein YonS OS=Bacillus subtilis (strain 168) OX=224308 GN=yonS PE=3 SV=1	1	5	5	5	0	0	1	0	0	0	1	0	0	0	1	0	35.5	35.5	35.5	22.253	203	203	5.6			4		1		0	10.41			By MS/MS		0	0	4.4	0	41593000	0	0
Q07836	Q07836	7	7	7	Immunity protein WapI	wapI	sp|Q07836|WAPI_BACSU Immunity protein WapI OS=Bacillus subtilis (strain 168) OX=224308 GN=wapI PE=1 SV=1	1	7	7	7	7	0	0	0	7	0	0	0	7	0	0	0	51.4	51.4	51.4	16.429	142	142	2	7	1	2				0	34.204	By MS/MS				51.4	0	0	0	39645000	36149000	0
P54466	P54466	10	10	10	UPF0365 protein YqfA	yqfA	sp|P54466|FLOA_BACSU Flotillin-like protein FloA OS=Bacillus subtilis (strain 168) OX=224308 GN=floA PE=1 SV=1	1	10	10	10	10	0	0	0	10	0	0	0	10	0	0	0	41.4	41.4	41.4	35.641	331	331	1	11						0	56.173	By MS/MS				41.4	0	0	0	39263000	39263000	0
O34570	O34570	8	8	8	RNA 2,3-cyclic phosphodiesterase	ytlP	sp|O34570|THPR_BACSU RNA 2,3-cyclic phosphodiesterase OS=Bacillus subtilis (strain 168) OX=224308 GN=ytlP PE=1 SV=1	1	8	8	8	0	1	0	0	0	1	0	0	0	1	0	0	58.5	58.5	58.5	21.146	183	183	3.8		7	2	1			0	28.388		By MS/MS			0	10.4	0	0	39234000	0	0
O34591	O34591	9	9	9	Acetoin:2,6-dichlorophenolindophenol oxidoreductase subunit beta	acoB	sp|O34591|ACOB_BACSU Acetoin:2,6-dichlorophenolindophenol oxidoreductase subunit beta OS=Bacillus subtilis (strain 168) OX=224308 GN=acoB PE=3 SV=3	1	9	9	9	9	2	2	2	9	2	2	2	9	2	2	2	41.2	41.2	41.2	36.845	342	342	3.8	9			2	2	2	0	24.531	By MS/MS	By MS/MS	By MS/MS	By matching	41.2	10.5	10.5	10.5	38579000	30357000	3184400
P18158	P18158	7	7	7	Aerobic glycerol-3-phosphate dehydrogenase	glpD	sp|P18158|GLPD_BACSU Aerobic glycerol-3-phosphate dehydrogenase OS=Bacillus subtilis (strain 168) OX=224308 GN=glpD PE=2 SV=2	1	7	7	7	0	0	0	0	0	0	0	0	0	0	0	0	12.8	12.8	12.8	62.567	555	555	4.75		1	7				0	21.208					0	0	0	0	37849000	0	0
O32028	O32028	7	7	7	5-methylthioadenosine/S-adenosylhomocysteine nucleosidase	mtnN	sp|O32028|MTNN_BACSU 5-methylthioadenosine/S-adenosylhomocysteine nucleosidase OS=Bacillus subtilis (strain 168) OX=224308 GN=mtnN PE=3 SV=1	1	7	7	7	5	0	0	0	5	0	0	0	5	0	0	0	52.4	52.4	52.4	25.264	231	231	3.17	5	1	6				0	43.405	By MS/MS				39.4	0	0	0	37820000	10527000	0
P08838	P08838	10	10	10	Phosphoenolpyruvate-protein phosphotransferase	ptsI	sp|P08838|PT1_BACSU Phosphoenolpyruvate-protein phosphotransferase OS=Bacillus subtilis (strain 168) OX=224308 GN=ptsI PE=1 SV=3	1	10	10	10	3	0	0	0	3	0	0	0	3	0	0	0	21.6	21.6	21.6	63.078	570	570	3.71	3	3	8				0	30.848	By MS/MS				6.1	0	0	0	37023000	4922300	0
Q7WY72	Q7WY72	4	4	4	UPF0296 protein YlzA	ylzA	sp|Q7WY72|REMA_BACSU Extracellular matrix regulatory protein A OS=Bacillus subtilis (strain 168) OX=224308 GN=remA PE=1 SV=1	1	4	4	4	0	2	2	2	0	2	2	2	0	2	2	2	70.8	70.8	70.8	9.8494	89	89	6.6		1	3	2	2	2	0	17.198		By MS/MS	By MS/MS	By matching	0	30.3	30.3	30.3	36590000	0	6643600
O32164	O32164	4	4	4	Cysteine desulfurase SufS	sufS	sp|O32164|SUFS_BACSU Cysteine desulfurase SufS OS=Bacillus subtilis (strain 168) OX=224308 GN=sufS PE=1 SV=1	1	4	4	4	4	0	0	0	4	0	0	0	4	0	0	0	21.4	21.4	21.4	44.921	406	406	2.75	4	1	3				0	23.703	By MS/MS				21.4	0	0	0	35713000	9468000	0
P96501	P96501	8	8	8	Flagellar hook-associated protein 3	flgL	sp|P96501|FLGL_BACSU Flagellar hook-associated protein 3 OS=Bacillus subtilis (strain 168) OX=224308 GN=flgL PE=3 SV=1	1	8	8	8	0	0	0	0	0	0	0	0	0	0	0	0	38.9	38.9	38.9	32.759	298	298	5			9				0	77.714					0	0	0	0	35622000	0	0
O34338	O34338	7	7	7	Manganese transport system ATP-binding protein MntB	mntB	sp|O34338|MNTB_BACSU Manganese transport system ATP-binding protein MntB OS=Bacillus subtilis (strain 168) OX=224308 GN=mntB PE=2 SV=1	1	7	7	7	7	2	2	2	7	2	2	2	7	2	2	2	34.8	34.8	34.8	27.881	250	250	4.23	7			2	2	2	0	23.844	By MS/MS	By MS/MS	By MS/MS	By MS/MS	34.8	7.2	7.2	7.2	35617000	25724000	3810000
O31856	O31856	6	6	6	RsbT co-antagonist protein RsbRC	rsbRC	sp|O31856|RSBRC_BACSU RsbT co-antagonist protein RsbRC OS=Bacillus subtilis (strain 168) OX=224308 GN=rsbRC PE=1 SV=1	1	6	6	6	0	0	0	0	0	0	0	0	0	0	0	0	26.6	26.6	26.6	32.109	282	282	3		6					0	32.78					0	0	0	0	35313000	0	0
P05652	P05652	6	6	6	DNA gyrase subunit B	gyrB	sp|P05652|GYRB_BACSU DNA gyrase subunit B OS=Bacillus subtilis (strain 168) OX=224308 GN=gyrB PE=3 SV=1	1	6	6	6	4	0	0	0	4	0	0	0	4	0	0	0	11.6	11.6	11.6	71.503	638	638	3.55	4		7				0	30.396	By MS/MS				6.4	0	0	0	34469000	7782900	0
P32081	P32081	2	2	2	Cold shock protein CspB	cspB	sp|P32081|CSPB_BACSU Cold shock protein CspB OS=Bacillus subtilis (strain 168) OX=224308 GN=cspB PE=1 SV=1	1	2	2	2	2	0	0	0	2	0	0	0	2	0	0	0	47.8	47.8	47.8	7.3651	67	67	2.33	2		1				0	28.111	By MS/MS				47.8	0	0	0	33738000	22948000	0
P51777	P51777	2	2	2	Cold shock protein CspD	cspD	sp|P51777|CSPD_BACSU Cold shock protein CspD OS=Bacillus subtilis (strain 168) OX=224308 GN=cspD PE=1 SV=1	1	2	2	2	2	1	1	1	2	1	1	1	2	1	1	1	40.9	40.9	40.9	7.309	66	66	5.17	2		1	1	1	1	0	13.939	By MS/MS	By MS/MS	By MS/MS	By MS/MS	40.9	40.9	40.9	40.9	33083000	11923000	5123300
O31567	O31567	5	5	5	Probable siderophore-binding lipoprotein YfiY	yfiY	sp|O31567|YFIY_BACSU Probable siderophore-binding lipoprotein YfiY OS=Bacillus subtilis (strain 168) OX=224308 GN=yfiY PE=1 SV=1	1	5	5	5	1	0	0	0	1	0	0	0	1	0	0	0	21.5	21.5	21.5	36.304	325	325	4.14	1	1	5				0	22.852	By MS/MS				7.7	0	0	0	30473000	1930700	0
P40767	P40767	6	6	6	Peptidoglycan DL-endopeptidase CwlO	cwlO	sp|P40767|CWLO_BACSU Peptidoglycan DL-endopeptidase CwlO OS=Bacillus subtilis (strain 168) OX=224308 GN=cwlO PE=1 SV=2	1	6	6	6	6	0	0	0	6	0	0	0	6	0	0	0	15.6	15.6	15.6	51.033	473	473	1	7						0	26.416	By MS/MS				15.6	0	0	0	30097000	30097000	0
O34857	O34857	3	3	3	Repressor rok	rok	sp|O34857|ROK_BACSU Repressor Rok OS=Bacillus subtilis (strain 168) OX=224308 GN=rok PE=1 SV=1	1	3	3	3	3	0	0	0	3	0	0	0	3	0	0	0	19.9	19.9	19.9	21.84	191	191	1.5	3	1					0	9.3442	By MS/MS				19.9	0	0	0	29203000	14326000	0
P17865	P17865	10	10	10	Cell division protein FtsZ	ftsZ	sp|P17865|FTSZ_BACSU Cell division protein FtsZ OS=Bacillus subtilis (strain 168) OX=224308 GN=ftsZ PE=1 SV=3	1	10	10	10	9	1	1	1	9	1	1	1	9	1	1	1	42.4	42.4	42.4	40.394	382	382	2.92	9		1	1	1	1	0	38.088	By MS/MS	By MS/MS	By matching	By matching	38.7	3.7	3.7	3.7	28469000	23957000	1486400
P80700	P80700	10	10	10	Elongation factor Ts	tsf	sp|P80700|EFTS_BACSU Elongation factor Ts OS=Bacillus subtilis (strain 168) OX=224308 GN=tsf PE=1 SV=3	1	10	10	10	8	0	0	2	8	0	0	2	8	0	0	2	41	41	41	32.353	293	293	3.18	8					3	0	31.89	By MS/MS			By MS/MS	37.5	0	0	3.4	28237000	22492000	0
P80875	P80875	5	4	4	General stress protein 16U	yceD	sp|P80875|G16U_BACSU General stress protein 16U OS=Bacillus subtilis (strain 168) OX=224308 GN=yceD PE=1 SV=3	1	5	4	4	5	3	3	1	4	2	2	1	4	2	2	1	37.8	31.1	31.1	20.694	193	193	4.82	4		2	2	2	1	0	15.042	By MS/MS	By MS/MS	By matching	By matching	37.8	24.9	24.9	7.3	28118000	14465000	3716500
P13714	P13714	7	7	7	L-lactate dehydrogenase	ldh	sp|P13714|LDH_BACSU L-lactate dehydrogenase OS=Bacillus subtilis (strain 168) OX=224308 GN=ldh PE=1 SV=3	1	7	7	7	7	0	0	0	7	0	0	0	7	0	0	0	23.8	23.8	23.8	34.801	320	320	1	7						0	23.195	By MS/MS				23.8	0	0	0	27935000	27935000	0
P36949	P36949	7	7	7	D-ribose-binding protein	rbsB	sp|P36949|RBSB_BACSU Ribose import binding protein RbsB OS=Bacillus subtilis (strain 168) OX=224308 GN=rbsB PE=1 SV=2	1	7	7	7	7	0	0	0	7	0	0	0	7	0	0	0	30.5	30.5	30.5	32.226	305	305	1.89	7		2				0	29.456	By MS/MS				30.5	0	0	0	27917000	21132000	0
O31994	O31994	6	6	6	SPBc2 prophage-derived uncharacterized protein YolA	yolA	sp|O31994|YOLA_BACSU SPbeta prophage-derived uncharacterized protein YolA OS=Bacillus subtilis (strain 168) OX=224308 GN=yolA PE=1 SV=1	1	6	6	6	6	0	0	0	6	0	0	0	6	0	0	0	40	40	40	17.229	155	155	1	6						0	17.339	By MS/MS				40	0	0	0	27523000	27523000	0
O31776	O31776	6	6	6	L-threonine 3-dehydrogenase	tdh	sp|O31776|TDH_BACSU L-threonine 3-dehydrogenase OS=Bacillus subtilis (strain 168) OX=224308 GN=tdh PE=3 SV=1	1	6	6	6	6	0	0	0	6	0	0	0	6	0	0	0	34	34	34	36.996	347	347	1	8						0	25.97	By MS/MS				34	0	0	0	27271000	27271000	0
P37569	P37569	3	3	3	Protein-arginine kinase activator protein	mcsA	sp|P37569|MCSA_BACSU Protein-arginine kinase activator protein OS=Bacillus subtilis (strain 168) OX=224308 GN=mcsA PE=1 SV=1	1	3	3	3	3	0	0	0	3	0	0	0	3	0	0	0	16.2	16.2	16.2	21.023	185	185	1	5						0	26.177	By MS/MS				16.2	0	0	0	27217000	27217000	0
O06491	O06491	7	7	7	Glutamyl-tRNA(Gln) amidotransferase subunit A	gatA	sp|O06491|GATA_BACSU Glutamyl-tRNA(Gln) amidotransferase subunit A OS=Bacillus subtilis (strain 168) OX=224308 GN=gatA PE=1 SV=3	1	7	7	7	0	1	0	0	0	1	0	0	0	1	0	0	22.3	22.3	22.3	52.663	485	485	4.78		2	6	1			0	37.802		By MS/MS			0	2.3	0	0	27200000	0	1296300
P37571;O31673	P37571	3;1	3;1	3;1	Negative regulator of genetic competence ClpC/MecB	clpC	sp|P37571|CLPC_BACSU Negative regulator of genetic competence ClpC/MecB OS=Bacillus subtilis (strain 168) OX=224308 GN=clpC PE=1 SV=1	2	3	3	3	1	0	1	2	1	0	1	2	1	0	1	2	3.8	3.8	3.8	90.118	810	810;699	6.17	1		2		1	2	0	9.2196	By MS/MS		By matching	By MS/MS	1.6	0	1.6	2.5	26627000	2238400	0
P54476	P54476	4	4	4	Probable endonuclease 4	nfo	sp|P54476|END4_BACSU Probable endonuclease 4 OS=Bacillus subtilis (strain 168) OX=224308 GN=nfo PE=3 SV=1	1	4	4	4	1	0	0	0	1	0	0	0	1	0	0	0	19.5	19.5	19.5	33.068	297	297	3.86	1	2	4				0	16.221	By MS/MS				4	0	0	0	25839000	2553800	0
P34956	P34956	6	6	6	Quinol oxidase subunit 1	qoxB	sp|P34956|QOX1_BACSU Quinol oxidase subunit 1 OS=Bacillus subtilis (strain 168) OX=224308 GN=qoxB PE=1 SV=1	1	6	6	6	6	1	1	0	6	1	1	0	6	1	1	0	8.3	8.3	8.3	73.837	649	649	2.89	6		1	1	1		0	11.092	By MS/MS	By MS/MS	By matching		8.3	1.2	1.2	0	25352000	18873000	2779700
P80866	P80866	5	5	5	Vegetative protein 296	sufC	sp|P80866|SUFC_BACSU Vegetative protein 296 OS=Bacillus subtilis (strain 168) OX=224308 GN=sufC PE=1 SV=3	1	5	5	5	5	0	0	0	5	0	0	0	5	0	0	0	28.4	28.4	28.4	29.031	261	261	2.6	6		4				0	28.898	By MS/MS				28.4	0	0	0	25239000	16292000	0
P39794	P39794	4	4	4	PTS system trehalose-specific EIIBC component;Trehalose-specific phosphotransferase enzyme IIB component;Trehalose permease IIC component	treP	sp|P39794|PTTBC_BACSU PTS system trehalose-specific EIIBC component OS=Bacillus subtilis (strain 168) OX=224308 GN=treP PE=2 SV=3	1	4	4	4	2	0	0	0	2	0	0	0	2	0	0	0	10.2	10.2	10.2	49.999	470	470	3.33	2	1	3				0	10.359	By MS/MS				6	0	0	0	25179000	6475000	0
P13484	P13484	2	2	2	Probable poly(glycerol-phosphate) alpha-glucosyltransferase	tagE	sp|P13484|TAGE_BACSU Poly(glycerol-phosphate) alpha-glucosyltransferase OS=Bacillus subtilis (strain 168) OX=224308 GN=tagE PE=1 SV=1	1	2	2	2	0	1	1	1	0	1	1	1	0	1	1	1	2.7	2.7	2.7	78.303	673	673	6.4		1	1	1	1	1	0.0020877	5.11		By MS/MS	By MS/MS	By MS/MS	0	1.2	1.2	1.2	24275000	0	9077200
Q45477	Q45477	4	4	4	Isoleucine--tRNA ligase	ileS	sp|Q45477|SYI_BACSU Isoleucine--tRNA ligase OS=Bacillus subtilis (strain 168) OX=224308 GN=ileS PE=3 SV=3	1	4	4	4	0	0	0	1	0	0	0	1	0	0	0	1	4.1	4.1	4.1	104.84	921	921	6			3			1	0	8.9806				By MS/MS	0	0	0	0.8	23891000	0	0
P39795	P39795	5	5	5	Trehalose-6-phosphate hydrolase	treA	sp|P39795|TREC_BACSU Trehalose-6-phosphate hydrolase OS=Bacillus subtilis (strain 168) OX=224308 GN=treA PE=1 SV=2	1	5	5	5	0	0	0	0	0	0	0	0	0	0	0	0	13.4	13.4	13.4	65.183	561	561	4.67		1	5				0	23.853					0	0	0	0	23297000	0	0
P42250	P42250	4	4	4	Uncharacterized protein YcbR	ycbR	sp|P42250|YCBR_BACSU Uncharacterized protein YcbR OS=Bacillus subtilis (strain 168) OX=224308 GN=ycbR PE=4 SV=2	1	4	4	4	0	0	0	0	0	0	0	0	0	0	0	0	26.3	26.3	26.3	27.88	243	243	3		4					0	19.601					0	0	0	0	23091000	0	0
O07631	O07631	6	6	6	GTP-binding protein TypA/BipA homolog	typA	sp|O07631|BIPA_BACSU 50S ribosomal subunit assembly factor BipA OS=Bacillus subtilis (strain 168) OX=224308 GN=bipA PE=2 SV=1	1	6	6	6	1	0	0	0	1	0	0	0	1	0	0	0	16.2	16.2	16.2	68.388	612	612	4.43	1		6				0	31.635	By MS/MS				2.5	0	0	0	22374000	1365300	0
P42974	P42974	7	7	7	NADH dehydrogenase	ahpF	sp|P42974|DHNA_BACSU NADH dehydrogenase OS=Bacillus subtilis (strain 168) OX=224308 GN=ahpF PE=1 SV=2	1	7	7	7	7	0	0	0	7	0	0	0	7	0	0	0	20.2	20.2	20.2	54.874	509	509	1	7						0	34.446	By MS/MS				20.2	0	0	0	22368000	22368000	0
O32036	O32036	5	5	5	Putative O-methyltransferase YrrM	yrrM	sp|O32036|TRMR_BACSU tRNA 5-hydroxyuridine methyltransferase OS=Bacillus subtilis (strain 168) OX=224308 GN=trmR PE=1 SV=1	1	5	5	5	0	0	0	0	0	0	0	0	0	0	0	0	23.5	23.5	23.5	25.062	217	217	5			6				0	24.111					0	0	0	0	21626000	0	0
P39214;P39216;P39217	P39214	10;3;2	7;0;0	7;0;0	Methyl-accepting chemotaxis protein McpA	mcpA	sp|P39214|MCPA_BACSU Methyl-accepting chemotaxis protein McpA OS=Bacillus subtilis (strain 168) OX=224308 GN=mcpA PE=1 SV=2	3	10	7	7	10	0	0	0	7	0	0	0	7	0	0	0	19.7	13.2	13.2	72.313	661	661;662;662	1	7						0	21.299	By MS/MS				19.7	0	0	0	21619000	21619000	0
P37947	P37947	2	2	2	HTH-type transcriptional regulator DegA	degA	sp|P37947|DEGA_BACSU HTH-type transcriptional regulator DegA OS=Bacillus subtilis (strain 168) OX=224308 GN=degA PE=1 SV=1	1	2	2	2	0	0	0	1	0	0	0	1	0	0	0	1	5.9	5.9	5.9	36.663	337	337	6		1				1	0	5.6506				By MS/MS	0	0	0	3.6	21307000	0	0
O34633	O34633	4	4	4	Uncharacterized protein YjlC	yjlC	sp|O34633|YJLC_BACSU Uncharacterized protein YjlC OS=Bacillus subtilis (strain 168) OX=224308 GN=yjlC PE=2 SV=1	1	4	4	4	0	0	0	0	0	0	0	0	0	0	0	0	37.1	37.1	37.1	15.582	140	140	4.2		2	3				0	15.601					0	0	0	0	19274000	0	0
P39132	P39132	4	4	4	Uncharacterized protein YhbE	yhbE	sp|P39132|YHBE_BACSU Uncharacterized protein YhbE OS=Bacillus subtilis (strain 168) OX=224308 GN=yhbE PE=4 SV=2	1	4	4	4	4	0	0	0	4	0	0	0	4	0	0	0	22.8	22.8	22.8	24.723	237	237	2	4	1	1				0	18.562	By MS/MS				22.8	0	0	0	18597000	13386000	0
P71047	P71047	3	3	3	Putative HTH-type transcriptional regulator YwgB	ywgB	sp|P71047|YWGB_BACSU Putative HTH-type transcriptional regulator YwgB OS=Bacillus subtilis (strain 168) OX=224308 GN=ywgB PE=4 SV=1	1	3	3	3	0	0	0	0	0	0	0	0	0	0	0	0	23.7	23.7	23.7	17.435	156	156	3		3					0	26.072					0	0	0	0	18568000	0	0
P49854	P49854	4	4	4	Uncharacterized protein YkkA	ykkA	sp|P49854|YKKA_BACSU Uncharacterized protein YkkA OS=Bacillus subtilis (strain 168) OX=224308 GN=ykkA PE=4 SV=1	1	4	4	4	4	0	0	0	4	0	0	0	4	0	0	0	46.9	46.9	46.9	20.494	175	175	1	6						0	28.599	By MS/MS				46.9	0	0	0	17959000	17959000	0
P51835	P51835	5	5	5	Signal recognition particle receptor FtsY	ftsY	sp|P51835|FTSY_BACSU Signal recognition particle receptor FtsY OS=Bacillus subtilis (strain 168) OX=224308 GN=ftsY PE=1 SV=2	1	5	5	5	2	0	0	0	2	0	0	0	2	0	0	0	21.9	21.9	21.9	36.342	329	329	3.33	2	1	3				0	16.951	By MS/MS				4.9	0	0	0	17785000	2563500	0
P39633	P39633	8	6	6	Catabolic NAD-specific glutamate dehydrogenase RocG	rocG	sp|P39633|DHE2_BACSU Catabolic NAD-specific glutamate dehydrogenase RocG OS=Bacillus subtilis (strain 168) OX=224308 GN=rocG PE=1 SV=3	1	8	6	6	7	1	1	1	6	0	0	0	6	0	0	0	25	20.8	20.8	46.553	424	424	1.29	6	1					0	29.405	By MS/MS	By matching	By matching	By matching	23.1	2.4	2.4	2.4	17747000	16756000	0
P37455	P37455	4	4	4	Single-stranded DNA-binding protein A	ssbA	sp|P37455|SSBA_BACSU Single-stranded DNA-binding protein A OS=Bacillus subtilis (strain 168) OX=224308 GN=ssbA PE=1 SV=1	1	4	4	4	4	0	0	0	4	0	0	0	4	0	0	0	33.1	33.1	33.1	18.742	172	172	1	5						0	26.202	By MS/MS				33.1	0	0	0	17635000	17635000	0
P29727	P29727	5	5	5	GMP synthase [glutamine-hydrolyzing]	guaA	sp|P29727|GUAA_BACSU GMP synthase [glutamine-hydrolyzing] OS=Bacillus subtilis (strain 168) OX=224308 GN=guaA PE=3 SV=3	1	5	5	5	1	0	0	0	1	0	0	0	1	0	0	0	18.3	18.3	18.3	57.848	513	513	4.33	1		5				0	28.855	By MS/MS				5.1	0	0	0	17317000	1377100	0
P19669	P19669	4	4	4	Transaldolase	tal	sp|P19669|TAL_BACSU Transaldolase OS=Bacillus subtilis (strain 168) OX=224308 GN=tal PE=1 SV=4	1	4	4	4	0	0	0	0	0	0	0	0	0	0	0	0	18.9	18.9	18.9	22.971	212	212	4.33		2	4				0	11.092					0	0	0	0	17297000	0	0
P54572	P54572	6	6	6	Probable NAD-dependent malic enzyme 1	yqkJ	sp|P54572|MAO1_BACSU NAD-dependent malic enzyme 1 OS=Bacillus subtilis (strain 168) OX=224308 GN=mleA PE=1 SV=1	1	6	6	6	3	0	0	0	3	0	0	0	3	0	0	0	21.6	21.6	21.6	45.889	439	439	3	3		3				0	18.443	By MS/MS				11.4	0	0	0	17281000	5465900	0
O34454	O34454	4	4	4	UPF0111 protein YkaA	ykaA	sp|O34454|YKAA_BACSU UPF0111 protein YkaA OS=Bacillus subtilis (strain 168) OX=224308 GN=ykaA PE=3 SV=1	1	4	4	4	0	0	0	0	0	0	0	0	0	0	0	0	20	20	20	23.844	205	205	4		3	3				0	11.3					0	0	0	0	17230000	0	0
P29072	P29072	6	6	6	Chemotaxis protein CheA	cheA	sp|P29072|CHEA_BACSU Chemotaxis protein CheA OS=Bacillus subtilis (strain 168) OX=224308 GN=cheA PE=1 SV=2	1	6	6	6	6	0	0	0	6	0	0	0	6	0	0	0	11	11	11	74.811	672	672	1	6						0	21.751	By MS/MS				11	0	0	0	17076000	17076000	0
O34348	O34348	4	4	4	Fe(3+)-citrate-binding protein YfmC	yfmC	sp|O34348|YFMC_BACSU Fe(3+)-citrate-binding protein YfmC OS=Bacillus subtilis (strain 168) OX=224308 GN=yfmC PE=2 SV=1	1	4	4	4	0	0	0	0	0	0	0	0	0	0	0	0	19.7	19.7	19.7	35.02	315	315	4.6		1	4				0	17.772					0	0	0	0	16646000	0	0
C0SP94	C0SP94	4	4	4	Putative ABC transporter substrate-binding lipoprotein YhfQ	yhfQ	sp|C0SP94|YHFQ_BACSU Putative ABC transporter substrate-binding lipoprotein YhfQ OS=Bacillus subtilis (strain 168) OX=224308 GN=yhfQ PE=1 SV=1	1	4	4	4	0	0	0	0	0	0	0	0	0	0	0	0	15.2	15.2	15.2	35.488	323	323	4.33		2	4				0	21.017					0	0	0	0	16082000	0	0
P32730	P32730	2	2	2	Uncharacterized protein YlxP	ylxP	sp|P32730|YLXP_BACSU Uncharacterized protein YlxP OS=Bacillus subtilis (strain 168) OX=224308 GN=ylxP PE=4 SV=1	1	2	2	2	0	1	1	1	0	1	1	1	0	1	1	1	27.2	27.2	27.2	10.652	92	92	7.25			1	1	1	1	0	9.0436		By MS/MS	By MS/MS	By MS/MS	0	13	13	13	16034000	0	3435200
P96628	P96628	3	3	3	Protein SprT-like	ydcK	sp|P96628|SPRTL_BACSU Protein SprT-like OS=Bacillus subtilis (strain 168) OX=224308 GN=ydcK PE=3 SV=1	1	3	3	3	0	0	0	0	0	0	0	0	0	0	0	0	22.7	22.7	22.7	18.067	150	150	3		3					0	27.957					0	0	0	0	16024000	0	0
P15874	P15874	5	5	5	Protein GrpE	grpE	sp|P15874|GRPE_BACSU Protein GrpE OS=Bacillus subtilis (strain 168) OX=224308 GN=grpE PE=1 SV=3	1	5	5	5	5	0	0	0	5	0	0	0	5	0	0	0	32.6	32.6	32.6	21.683	187	187	1	5						0	16.254	By MS/MS				32.6	0	0	0	15836000	15836000	0
O34499	O34499	5	5	5	6-phosphogluconolactonase	pgl	sp|O34499|6PGL_BACSU 6-phosphogluconolactonase OS=Bacillus subtilis (strain 168) OX=224308 GN=pgl PE=1 SV=1	1	5	5	5	5	0	0	0	5	0	0	0	5	0	0	0	18.1	18.1	18.1	38.41	349	349	1	5						0	7.9029	By MS/MS				18.1	0	0	0	15819000	15819000	0
Q04796	Q04796	4	4	4	4-hydroxy-tetrahydrodipicolinate synthase	dapA	sp|Q04796|DAPA_BACSU 4-hydroxy-tetrahydrodipicolinate synthase OS=Bacillus subtilis (strain 168) OX=224308 GN=dapA PE=1 SV=1	1	4	4	4	0	0	0	0	0	0	0	0	0	0	0	0	16.6	16.6	16.6	31.041	290	290	4.6		1	4				0	12.624					0	0	0	0	15747000	0	0
P54519	P54519	2	2	2	Uncharacterized protein YqhY	yqhY	sp|P54519|YQHY_BACSU Uncharacterized protein YqhY OS=Bacillus subtilis (strain 168) OX=224308 GN=yqhY PE=3 SV=2	1	2	2	2	2	2	1	1	2	2	1	1	2	2	1	1	14.8	14.8	14.8	14.635	135	135	5.5	2			2	1	1	0	8.1312	By MS/MS	By MS/MS	By matching	By matching	14.8	14.8	7.4	7.4	15384000	7861100	4579900
O31645	O31645	4	4	4	PTS system mannose-specific EIIBCA component;Mannose-specific phosphotransferase enzyme IIB component;Mannose permease IIC component;Mannose-specific phosphotransferase enzyme IIA component	manP	sp|O31645|PTN3B_BACSU PTS system mannose-specific EIIBCA component OS=Bacillus subtilis (strain 168) OX=224308 GN=manP PE=1 SV=2	1	4	4	4	3	0	0	0	3	0	0	0	3	0	0	0	6.5	6.5	6.5	69.025	650	650	2.67	3	1	2				0	9.6627	By MS/MS				4.3	0	0	0	15315000	6916700	0
O05268	O05268	5	5	5	Ferredoxin--NADP reductase 2	yumC	sp|O05268|FENR2_BACSU Ferredoxin--NADP reductase 2 OS=Bacillus subtilis (strain 168) OX=224308 GN=yumC PE=1 SV=2	1	5	5	5	0	0	0	0	0	0	0	0	0	0	0	0	23.5	23.5	23.5	36.841	332	332	4.67		1	5				0	18.97					0	0	0	0	14907000	0	0
P80865	P80865	3	3	3	Succinyl-CoA ligase [ADP-forming] subunit alpha	sucD	sp|P80865|SUCD_BACSU Succinate--CoA ligase [ADP-forming] subunit alpha OS=Bacillus subtilis (strain 168) OX=224308 GN=sucD PE=1 SV=3	1	3	3	3	2	0	0	0	2	0	0	0	2	0	0	0	18.7	18.7	18.7	31.382	300	300	3	2		2				0	14.391	By MS/MS				15.3	0	0	0	14867000	8008600	0
O34660	O34660	7	7	7	Putative aldehyde dehydrogenase DhaS	dhaS	sp|O34660|ALDH4_BACSU Putative aldehyde dehydrogenase DhaS OS=Bacillus subtilis (strain 168) OX=224308 GN=dhaS PE=3 SV=1	1	7	7	7	7	0	0	0	7	0	0	0	7	0	0	0	15.2	15.2	15.2	53.882	495	495	1	7						0	15.571	By MS/MS				15.2	0	0	0	14832000	14832000	0
P42961	P42961	3	3	3	Uncharacterized protein YcsD	ycsD	sp|P42961|YCSD_BACSU Uncharacterized protein YcsD OS=Bacillus subtilis (strain 168) OX=224308 GN=ycsD PE=3 SV=2	1	3	3	3	0	0	0	0	0	0	0	0	0	0	0	0	33.1	33.1	33.1	14.246	130	130	5			3				0	13.996					0	0	0	0	14832000	0	0
P40750	P40750	4	4	4	Penicillin-binding protein 4	pbpD	sp|P40750|PBPD_BACSU Penicillin-binding protein 4 OS=Bacillus subtilis (strain 168) OX=224308 GN=pbpD PE=1 SV=2	1	4	4	4	1	1	1	0	1	1	1	0	1	1	1	0	9.5	9.5	9.5	70.658	624	624	5.2	1		2	1	1		0	6.3739	By MS/MS	By matching	By MS/MS		4.3	1.8	1.8	0	14827000	5717200	2416200
P37580	P37580	3	3	3	Iron(3+)-hydroxamate-binding protein FhuD	fhuD	sp|P37580|FHUD_BACSU Iron(3+)-hydroxamate-binding protein FhuD OS=Bacillus subtilis (strain 168) OX=224308 GN=fhuD PE=1 SV=1	1	3	3	3	0	0	0	0	0	0	0	0	0	0	0	0	13	13	13	34.426	315	315	5			3				0	10.167					0	0	0	0	14629000	0	0
O34525	O34525	3	3	3	Putative signal peptide peptidase SppA	sppA	sp|O34525|SPPA_BACSU Putative signal peptide peptidase SppA OS=Bacillus subtilis (strain 168) OX=224308 GN=sppA PE=1 SV=1	1	3	3	3	3	0	0	0	3	0	0	0	3	0	0	0	13.4	13.4	13.4	36.673	335	335	2	3		1				0	12.401	By MS/MS				13.4	0	0	0	14381000	10389000	0
P13800	P13800	3	3	3	Transcriptional regulatory protein DegU	degU	sp|P13800|DEGU_BACSU Transcriptional regulatory protein DegU OS=Bacillus subtilis (strain 168) OX=224308 GN=degU PE=1 SV=2	1	3	3	3	1	0	0	0	1	0	0	0	1	0	0	0	19.2	19.2	19.2	25.866	229	229	3.4	1	2	2				0	9.3952	By MS/MS				5.7	0	0	0	14305000	1637000	0
P37551	P37551	4	4	4	Pur operon repressor	purR	sp|P37551|PURR_BACSU Pur operon repressor OS=Bacillus subtilis (strain 168) OX=224308 GN=purR PE=1 SV=1	1	4	4	4	0	0	0	0	0	0	0	0	0	0	0	0	21.8	21.8	21.8	31.229	285	285	5			4				0	8.6768					0	0	0	0	14241000	0	0
O34324	O34324	5	5	5	Dihydrolipoyl dehydrogenase	acoL	sp|O34324|DLDH3_BACSU Dihydrolipoyl dehydrogenase OS=Bacillus subtilis (strain 168) OX=224308 GN=acoL PE=3 SV=1	1	5	5	5	5	0	0	0	5	0	0	0	5	0	0	0	16.2	16.2	16.2	48.852	458	458	1	5						0	14.751	By MS/MS				16.2	0	0	0	14162000	14162000	0
P37541	P37541	5	5	5	Stage 0 sporulation protein YaaT	yaaT	sp|P37541|YAAT_BACSU Stage 0 sporulation protein YaaT OS=Bacillus subtilis (strain 168) OX=224308 GN=yaaT PE=4 SV=1	1	5	5	5	0	4	3	2	0	4	3	2	0	4	3	2	22.5	22.5	22.5	31.219	275	275	7.78				4	3	2	0	11.452		By MS/MS	By MS/MS	By matching	0	19.6	9.8	6.9	14050000	0	5183100
P49851	P49851	3	3	3	Uncharacterized acyl-CoA thioester hydrolase YkhA	ykhA	sp|P49851|YKHA_BACSU Uncharacterized acyl-CoA thioester hydrolase YkhA OS=Bacillus subtilis (strain 168) OX=224308 GN=ykhA PE=3 SV=2	1	3	3	3	0	0	0	0	0	0	0	0	0	0	0	0	30.2	30.2	30.2	19.298	172	172	5			4				0	13.425					0	0	0	0	13886000	0	0
P39610	P39610	2	2	2	Pyridoxine kinase	pdxK	sp|P39610|PDXK_BACSU Pyridoxine kinase OS=Bacillus subtilis (strain 168) OX=224308 GN=pdxK PE=1 SV=1	1	2	2	2	1	0	0	0	1	0	0	0	1	0	0	0	15.5	15.5	15.5	29.017	271	271	3	1		1				0.0040984	4.4437	By MS/MS				10	0	0	0	13781000	10315000	0
O35025	O35025	4	4	4	Type-2 restriction enzyme BsuMI component YdiR	ydiR	sp|O35025|YDIR_BACSU Type II restriction enzyme BsuMI component YdiR OS=Bacillus subtilis (strain 168) OX=224308 GN=ydiR PE=1 SV=1	1	4	4	4	4	0	0	0	4	0	0	0	4	0	0	0	18.8	18.8	18.8	35.311	313	313	1.8	4		1				0	20.127	By MS/MS				18.8	0	0	0	13716000	13716000	0
P0CI73	P0CI73	4	4	4	Glutamine--fructose-6-phosphate aminotransferase [isomerizing]	glmS	sp|P0CI73|GLMS_BACSU Glutamine--fructose-6-phosphate aminotransferase [isomerizing] OS=Bacillus subtilis (strain 168) OX=224308 GN=glmS PE=2 SV=1	1	4	4	4	2	0	0	0	2	0	0	0	2	0	0	0	11.7	11.7	11.7	65.337	600	600	3	2		2				0	7.6243	By MS/MS				6.2	0	0	0	13545000	5465900	0
P14949	P14949	3	3	3	Thioredoxin	trxA	sp|P14949|THIO_BACSU Thioredoxin OS=Bacillus subtilis (strain 168) OX=224308 GN=trxA PE=1 SV=3	1	3	3	3	3	0	0	0	3	0	0	0	3	0	0	0	40.4	40.4	40.4	11.393	104	104	1	3						0	13.078	By MS/MS				40.4	0	0	0	13313000	13313000	0
O06994	O06994	6	6	6	Oligo-1,6-glucosidase 1	malL	sp|O06994|O16G1_BACSU Oligo-1,6-glucosidase 1 OS=Bacillus subtilis (strain 168) OX=224308 GN=malL PE=1 SV=1	1	6	6	6	6	0	0	0	6	0	0	0	6	0	0	0	12.1	12.1	12.1	66.081	561	561	1	6						0	12.21	By MS/MS				12.1	0	0	0	13238000	13238000	0
P80859	P80859	3	3	3	6-phosphogluconate dehydrogenase, NADP(+)-dependent, decarboxylating	gndA	sp|P80859|6PGD_BACSU 6-phosphogluconate dehydrogenase, NADP(+)-dependent, decarboxylating OS=Bacillus subtilis (strain 168) OX=224308 GN=gndA PE=1 SV=4	1	3	3	3	1	1	1	1	1	1	1	1	1	1	1	1	6.2	6.2	6.2	51.774	469	469	6	1		1	1	1	1	0.0020833	5.0823	By MS/MS	By matching	By matching	By MS/MS	2.1	1.3	1.3	1.3	13214000	1139800	884540
O07584	O07584	5	5	5	1-acyl-sn-glycerol-3-phosphate acyltransferase	plsC	sp|O07584|PLSC_BACSU 1-acyl-sn-glycerol-3-phosphate acyltransferase OS=Bacillus subtilis (strain 168) OX=224308 GN=plsC PE=1 SV=1	1	5	5	5	5	0	0	0	5	0	0	0	5	0	0	0	32.7	32.7	32.7	21.923	199	199	1	6						0	14.73	By MS/MS				32.7	0	0	0	12802000	12802000	0
O31743	O31743	3	3	3	Ribosome biogenesis GTPase A	rbgA	sp|O31743|RBGA_BACSU Ribosome biogenesis GTPase A OS=Bacillus subtilis (strain 168) OX=224308 GN=rbgA PE=1 SV=1	1	3	3	3	0	0	0	0	0	0	0	0	0	0	0	0	11	11	11	31.986	282	282	5			3				0	9.256					0	0	0	0	12571000	0	0
O31838	O31838	3	3	3	Uncharacterized protein YozI	yozI	sp|O31838|YOZI_BACSU Uncharacterized protein YozI OS=Bacillus subtilis (strain 168) OX=224308 GN=yozI PE=4 SV=1	1	3	3	3	0	0	0	0	0	0	0	0	0	0	0	0	33.1	33.1	33.1	13.949	121	121	5			3				0	25.937					0	0	0	0	12269000	0	0
P94521	P94521	3	3	3	Putative aminopeptidase YsdC	ysdC	sp|P94521|YSDC_BACSU Putative aminopeptidase YsdC OS=Bacillus subtilis (strain 168) OX=224308 GN=ysdC PE=1 SV=1	1	3	3	3	1	0	0	0	1	0	0	0	1	0	0	0	13	13	13	39.217	361	361	3.8	1	1	3				0	10.271	By MS/MS				5.8	0	0	0	12109000	1369700	0
O06714	O06714	2	2	2	Nuclease SbcCD subunit C	sbcC	sp|O06714|SBCC_BACSU Nuclease SbcCD subunit C OS=Bacillus subtilis (strain 168) OX=224308 GN=sbcC PE=3 SV=3	1	2	2	2	2	0	0	0	2	0	0	0	2	0	0	0	2.3	2.3	2.3	128.92	1130	1130	1.67	2	1					0.0080808	3.8991	By MS/MS				2.3	0	0	0	12063000	4434600	0
O32047	O32047	6	6	6	Protein translocase subunit SecDF	secDF	sp|O32047|SECDF_BACSU Protein translocase subunit SecDF OS=Bacillus subtilis (strain 168) OX=224308 GN=secDF PE=1 SV=2	1	6	6	6	6	0	0	0	6	0	0	0	6	0	0	0	11.7	11.7	11.7	81.653	737	737	1	6						0	21.298	By MS/MS				11.7	0	0	0	12050000	12050000	0
O32101	O32101	3	3	3	Bacteriophage SPP1 adsorption protein YueB	yueB	sp|O32101|YUEB_BACSU ESX secretion system protein YueB OS=Bacillus subtilis (strain 168) OX=224308 GN=yueB PE=1 SV=1	1	3	3	3	1	1	1	2	1	1	1	2	1	1	1	2	3.4	3.4	3.4	119.98	1076	1076	6.8	1			1	1	2	0.0020576	4.5012	By MS/MS	By matching	By matching	By MS/MS	1.2	0.9	0.9	2.2	11914000	2543200	474820
P21478	P21478	3	3	3	30S ribosomal protein S21	rpsU	sp|P21478|RS21_BACSU 30S ribosomal protein S21 OS=Bacillus subtilis (strain 168) OX=224308 GN=rpsU PE=1 SV=3	1	3	3	3	3	0	0	0	3	0	0	0	3	0	0	0	35.1	35.1	35.1	6.8299	57	57	1	3						0	5.4666	By MS/MS				35.1	0	0	0	11913000	11913000	0
P37105	P37105	2	2	2	Signal recognition particle protein	ffh	sp|P37105|SRP54_BACSU Signal recognition particle protein OS=Bacillus subtilis (strain 168) OX=224308 GN=ffh PE=1 SV=1	1	2	2	2	0	1	2	2	0	1	2	2	0	1	2	2	4.9	4.9	4.9	49.54	446	446	8.2				1	2	2	0	5.4518		By matching	By MS/MS	By MS/MS	0	2.5	4.9	4.9	11668000	0	2065500
P54382	P54382	5	5	5	Bifunctional protein FolD;Methylenetetrahydrofolate dehydrogenase;Methenyltetrahydrofolate cyclohydrolase	folD	sp|P54382|FOLD_BACSU Bifunctional protein FolD OS=Bacillus subtilis (strain 168) OX=224308 GN=folD PE=1 SV=1	1	5	5	5	3	0	0	0	3	0	0	0	3	0	0	0	31.1	31.1	31.1	30.685	283	283	2.6	3		2				0	10.708	By MS/MS				19.4	0	0	0	11309000	6264800	0
Q04795;Q04795-2	Q04795;Q04795-2	6;4	6;4	6;4	Aspartokinase 1	dapG	sp|Q04795|AK1_BACSU Aspartokinase 1 OS=Bacillus subtilis (strain 168) OX=224308 GN=dapG PE=3 SV=3;sp|Q04795-2|AK1_BACSU Isoform Beta of Aspartokinase 1 OS=Bacillus subtilis (strain 168) OX=224308 GN=dapG	2	6	6	6	5	0	0	0	5	0	0	0	5	0	0	0	20.5	20.5	20.5	42.948	404	404;160	2.14	5		2				0	20.607	By MS/MS				17.6	0	0	0	11084000	7221100	0
Q45598	Q45598	3	3	3	Uncharacterized protein YydD	yydD	sp|Q45598|YYDD_BACSU Uncharacterized protein YydD OS=Bacillus subtilis (strain 168) OX=224308 GN=yydD PE=4 SV=1	1	3	3	3	2	0	0	0	2	0	0	0	2	0	0	0	8.2	8.2	8.2	69.106	586	586	2.5	2	1	1				0	9.8152	By MS/MS				6.1	0	0	0	11027000	6201100	0
P80876	P80876	4	4	4	General stress protein 18	yfkM	sp|P80876|GS18_BACSU General stress protein 18 OS=Bacillus subtilis (strain 168) OX=224308 GN=yfkM PE=1 SV=3	1	4	4	4	4	0	0	0	4	0	0	0	4	0	0	0	25	25	25	18.863	172	172	1	4						0	14.432	By MS/MS				25	0	0	0	10762000	10762000	0
P28367	P28367	2	2	2	Peptide chain release factor 2	prfB	sp|P28367|RF2_BACSU Peptide chain release factor 2 OS=Bacillus subtilis (strain 168) OX=224308 GN=prfB PE=1 SV=2	1	2	2	2	0	1	2	2	0	1	2	2	0	1	2	2	8.7	8.7	8.7	42.073	366	366	8.2				1	2	2	0.0020964	5.1567		By matching	By MS/MS	By matching	0	4.4	8.7	8.7	10469000	0	1804700
Q08787	Q08787	4	4	4	Surfactin synthase subunit 3	srfAC	sp|Q08787|SRFAC_BACSU Surfactin synthase subunit 3 OS=Bacillus subtilis (strain 168) OX=224308 GN=srfAC PE=1 SV=2	1	4	4	4	3	1	1	1	3	1	1	1	3	1	1	1	5.2	5.2	5.2	143.87	1275	1275	4.5	3			1	1	1	0	10.392	By MS/MS	By MS/MS	By MS/MS	By matching	4	1.2	1.2	1.2	9970300	6275900	1564500
O31777	O31777	4	4	4	8-amino-7-oxononanoate synthase 1	kbl	sp|O31777|BIOF1_BACSU 8-amino-7-oxononanoate synthase 1 OS=Bacillus subtilis (strain 168) OX=224308 GN=kbl PE=3 SV=1	1	4	4	4	2	0	0	0	2	0	0	0	2	0	0	0	13.3	13.3	13.3	43.283	392	392	3	2		2				0	14.834	By MS/MS				4.6	0	0	0	9952800	3517100	0
O34629	O34629	4	4	4	Uncharacterized lipoprotein YerH	yerH	sp|O34629|YERH_BACSU Uncharacterized lipoprotein YerH OS=Bacillus subtilis (strain 168) OX=224308 GN=yerH PE=1 SV=1	1	4	4	4	0	0	0	0	0	0	0	0	0	0	0	0	13.4	13.4	13.4	44.517	396	396	5			4				0	8.9551					0	0	0	0	9244900	0	0
O05246	O05246	2	2	2	Uncharacterized protein YugN	yugN	sp|O05246|YUGN_BACSU Uncharacterized protein YugN OS=Bacillus subtilis (strain 168) OX=224308 GN=yugN PE=4 SV=1	1	2	2	2	2	0	0	0	2	0	0	0	2	0	0	0	15.7	15.7	15.7	15.117	134	134	1	2						0	11.494	By MS/MS				15.7	0	0	0	9148700	9148700	0
O31753	O31753	4	4	4	1-deoxy-D-xylulose 5-phosphate reductoisomerase	dxr	sp|O31753|DXR_BACSU 1-deoxy-D-xylulose 5-phosphate reductoisomerase OS=Bacillus subtilis (strain 168) OX=224308 GN=dxr PE=3 SV=2	1	4	4	4	0	0	0	0	0	0	0	0	0	0	0	0	11.2	11.2	11.2	42.537	383	383	5			4				0	9.9824					0	0	0	0	9136200	0	0
P45745	P45745	4	4	4	Dimodular nonribosomal peptide synthase	dhbF	sp|P45745|DHBF_BACSU Dimodular nonribosomal peptide synthase OS=Bacillus subtilis (strain 168) OX=224308 GN=dhbF PE=1 SV=4	1	4	4	4	4	0	1	1	4	0	1	1	4	0	1	1	2.4	2.4	2.4	263.77	2378	2378	3.5	4				1	1	0	17.435	By MS/MS		By MS/MS	By matching	2.4	0	0.5	0.5	9062600	8030500	0
Q01464	Q01464	3	3	3	Septum site-determining protein MinD	minD	sp|Q01464|MIND_BACSU Septum site-determining protein MinD OS=Bacillus subtilis (strain 168) OX=224308 GN=minD PE=1 SV=1	1	3	3	3	0	0	0	0	0	0	0	0	0	0	0	0	13.4	13.4	13.4	29.407	268	268	5			3				0	6.88					0	0	0	0	8985700	0	0
O31663	O31663	4	4	4	Methylthioribose kinase	mtnK	sp|O31663|MTNK_BACSU Methylthioribose kinase OS=Bacillus subtilis (strain 168) OX=224308 GN=mtnK PE=1 SV=2	1	4	4	4	4	0	0	0	4	0	0	0	4	0	0	0	13.9	13.9	13.9	45.085	397	397	1	4						0	6.9479	By MS/MS				13.9	0	0	0	8937800	8937800	0
P39617	P39617	3	3	3	Uncharacterized protein YwdI	ywdI	sp|P39617|YWDI_BACSU Uncharacterized protein YwdI OS=Bacillus subtilis (strain 168) OX=224308 GN=ywdI PE=2 SV=1	1	3	3	3	0	0	0	0	0	0	0	0	0	0	0	0	39	39	39	11.823	105	105	5			3				0	8.0834					0	0	0	0	8895700	0	0
P39772	P39772	4	4	4	Asparagine--tRNA ligase	asnS	sp|P39772|SYN_BACSU Asparagine--tRNA ligase OS=Bacillus subtilis (strain 168) OX=224308 GN=asnS PE=3 SV=2	1	4	4	4	0	0	0	0	0	0	0	0	0	0	0	0	9.1	9.1	9.1	49.083	430	430	4.5		1	3				0	8.7665					0	0	0	0	8832900	0	0
P18579	P18579	3	3	3	UDP-N-acetylenolpyruvoylglucosamine reductase	murB	sp|P18579|MURB_BACSU UDP-N-acetylenolpyruvoylglucosamine reductase OS=Bacillus subtilis (strain 168) OX=224308 GN=murB PE=3 SV=1	1	3	3	3	0	0	0	0	0	0	0	0	0	0	0	0	16.5	16.5	16.5	32.807	303	303	4.33		1	2				0	11.371					0	0	0	0	8475000	0	0
P54531	P54531	3	3	3	Leucine dehydrogenase	yqiT	sp|P54531|DHLE_BACSU Leucine dehydrogenase OS=Bacillus subtilis (strain 168) OX=224308 GN=yqiT PE=3 SV=1	1	3	3	3	2	0	0	0	2	0	0	0	2	0	0	0	9.9	9.9	9.9	39.991	364	364	3.4	2		3				0	8.8235	By MS/MS				8	0	0	0	8452800	4409000	0
O31501	O31501	4	4	4	Swarming motility protein SwrC	swrC	sp|O31501|SWRC_BACSU Swarming motility protein SwrC OS=Bacillus subtilis (strain 168) OX=224308 GN=swrC PE=1 SV=2	1	4	4	4	4	0	0	0	4	0	0	0	4	0	0	0	6.6	6.6	6.6	113.5	1052	1052	1	4						0	11.821	By MS/MS				6.6	0	0	0	8380100	8380100	0
P39802	P39802	3	3	3	Chemotaxis protein CheW	cheW	sp|P39802|CHEW_BACSU Chemotaxis protein CheW OS=Bacillus subtilis (strain 168) OX=224308 GN=cheW PE=1 SV=1	1	3	3	3	3	0	0	0	3	0	0	0	3	0	0	0	21.8	21.8	21.8	17.505	156	156	1	3						0	9.9219	By MS/MS				21.8	0	0	0	8222200	8222200	0
O05389	O05389	3	3	3	Uncharacterized oxidoreductase YrbE	yrbE	sp|O05389|YRBE_BACSU Uncharacterized oxidoreductase YrbE OS=Bacillus subtilis (strain 168) OX=224308 GN=yrbE PE=3 SV=2	1	3	3	3	0	0	0	0	0	0	0	0	0	0	0	0	13.5	13.5	13.5	37.787	341	341	5			3				0	11.652					0	0	0	0	8148700	0	0
O31626	O31626	4	4	4	Putative ATP-dependent DNA helicase YjcD	yjcD	sp|O31626|YJCD_BACSU Putative ATP-dependent DNA helicase YjcD OS=Bacillus subtilis (strain 168) OX=224308 GN=yjcD PE=1 SV=1	1	4	4	4	0	0	0	0	0	0	0	0	0	0	0	0	6.7	6.7	6.7	86.975	759	759	5			4				0	11.466					0	0	0	0	8128700	0	0
Q08352	Q08352	2	2	2	Alanine dehydrogenase	ald	sp|Q08352|DHA_BACSU Alanine dehydrogenase OS=Bacillus subtilis (strain 168) OX=224308 GN=ald PE=1 SV=1	1	2	2	2	2	0	0	0	2	0	0	0	2	0	0	0	6.9	6.9	6.9	39.683	378	378	3	2		2				0	7.319	By MS/MS				6.9	0	0	0	8029200	3332600	0
P37547	P37547	2	2	2	Ribonuclease M5	rnmV	sp|P37547|RNM5_BACSU Ribonuclease M5 OS=Bacillus subtilis (strain 168) OX=224308 GN=rnmV PE=1 SV=1	1	2	2	2	0	0	0	0	0	0	0	0	0	0	0	0	21.5	21.5	21.5	20.674	186	186	5			2				0	7.6509					0	0	0	0	7765900	0	0
O34996	O34996	4	4	4	DNA polymerase I	polA	sp|O34996|DPO1_BACSU DNA polymerase I OS=Bacillus subtilis (strain 168) OX=224308 GN=polA PE=3 SV=1	1	4	4	4	0	0	0	0	0	0	0	0	0	0	0	0	5.8	5.8	5.8	99.091	880	880	5			4				0	9.8975					0	0	0	0	7740500	0	0
P39765	P39765	4	4	4	Bifunctional protein PyrR;Pyrimidine operon regulatory protein;Uracil phosphoribosyltransferase	pyrR	sp|P39765|PYRR_BACSU Bifunctional protein PyrR OS=Bacillus subtilis (strain 168) OX=224308 GN=pyrR PE=1 SV=2	1	4	4	4	4	0	0	0	4	0	0	0	4	0	0	0	39.8	39.8	39.8	20.263	181	181	1	4						0	14.847	By MS/MS				39.8	0	0	0	7672100	7672100	0
P42199	P42199	2	2	2	L-cystine-binding protein TcyA	tcyA	sp|P42199|TCYA_BACSU L-cystine-binding protein TcyA OS=Bacillus subtilis (strain 168) OX=224308 GN=tcyA PE=1 SV=3	1	2	2	2	0	0	0	0	0	0	0	0	0	0	0	0	7.5	7.5	7.5	29.514	268	268	4.33		1	2				0	5.561					0	0	0	0	7350400	0	0
P08066	P08066	3	3	3	Succinate dehydrogenase iron-sulfur subunit	sdhB	sp|P08066|SDHB_BACSU Succinate dehydrogenase iron-sulfur subunit OS=Bacillus subtilis (strain 168) OX=224308 GN=sdhB PE=3 SV=3	1	3	3	3	3	0	0	0	3	0	0	0	3	0	0	0	14.2	14.2	14.2	28.418	253	253	1	3						0	8.2479	By MS/MS				14.2	0	0	0	7314300	7314300	0
P28619	P28619	3	3	3	Ribonuclease PH	rph	sp|P28619|RNPH_BACSU Ribonuclease PH OS=Bacillus subtilis (strain 168) OX=224308 GN=rph PE=1 SV=1	1	3	3	3	0	1	0	0	0	1	0	0	0	1	0	0	14.3	14.3	14.3	26.681	245	245	5.67			2	1			0	7.5462		By MS/MS			0	4.5	0	0	7288900	0	1625600
O34353	O34353	2	2	2	Uncharacterized protein YdjN	ydjN	sp|O34353|YDJN_BACSU Uncharacterized protein YdjN OS=Bacillus subtilis (strain 168) OX=224308 GN=ydjN PE=3 SV=1	1	2	2	2	2	0	0	0	2	0	0	0	2	0	0	0	7.8	7.8	7.8	39.71	348	348	1	2						0	9.5052	By MS/MS				7.8	0	0	0	7281400	7281400	0
P54576	P54576	4	4	3	Methyl-accepting chemotaxis protein McpC	mcpC	sp|P54576|MCPC_BACSU Methyl-accepting chemotaxis protein McpC OS=Bacillus subtilis (strain 168) OX=224308 GN=mcpC PE=1 SV=2	1	4	4	3	4	0	0	0	4	0	0	0	3	0	0	0	7.6	7.6	6	72.03	655	655	1	4						0	12.041	By MS/MS				7.6	0	0	0	7161600	7161600	0
P0CI75	P0CI75	3	3	3	Bifunctional ligase/repressor BirA	birA	sp|P0CI75|BIRA_BACSU Bifunctional ligase/repressor BirA OS=Bacillus subtilis (strain 168) OX=224308 GN=birA PE=1 SV=1	1	3	3	3	0	0	0	0	0	0	0	0	0	0	0	0	9.5	9.5	9.5	36.182	325	325	5			3				0	7.6424					0	0	0	0	7096900	0	0
C0H3V8	C0H3V8	2	2	2	Uncharacterized protein YyzM	yyzM	sp|C0H3V8|YYZM_BACSU Uncharacterized protein YyzM OS=Bacillus subtilis (strain 168) OX=224308 GN=yyzM PE=4 SV=1	1	2	2	2	0	0	0	0	0	0	0	0	0	0	0	0	30.9	30.9	30.9	7.8963	68	68	5			2				0	8.0787					0	0	0	0	6842200	0	0
O31418	O31418	2	2	2	Mini-ribonuclease 3	mrnC	sp|O31418|MRNC_BACSU Mini-ribonuclease 3 OS=Bacillus subtilis (strain 168) OX=224308 GN=mrnC PE=1 SV=1	1	2	2	2	0	0	0	0	0	0	0	0	0	0	0	0	17.5	17.5	17.5	16.229	143	143	5			2				0	6.3348					0	0	0	0	6842000	0	0
P80643	P80643	2	2	2	Acyl carrier protein	acpA	sp|P80643|ACP_BACSU Acyl carrier protein OS=Bacillus subtilis (strain 168) OX=224308 GN=acpA PE=1 SV=1	1	2	2	2	2	0	0	0	2	0	0	0	2	0	0	0	28.6	28.6	28.6	8.5914	77	77	1	2						0.0040733	4.3443	By MS/MS				28.6	0	0	0	6696800	6696800	0
O07516	O07516	2	2	2	Uncharacterized membrane protein YhaH	yhaH	sp|O07516|YHAH_BACSU Uncharacterized membrane protein YhaH OS=Bacillus subtilis (strain 168) OX=224308 GN=yhaH PE=4 SV=1	1	2	2	2	0	0	0	0	0	0	0	0	0	0	0	0	16.1	16.1	16.1	13.066	118	118	4.33		1	2				0.0040568	4.0061					0	0	0	0	6451400	0	0
O34334	O34334	3	3	3	Uncharacterized protein YjoA	yjoA	sp|O34334|YJOA_BACSU Uncharacterized protein YjoA OS=Bacillus subtilis (strain 168) OX=224308 GN=yjoA PE=1 SV=1	1	3	3	3	3	0	0	0	3	0	0	0	3	0	0	0	30.5	30.5	30.5	17.793	154	154	1	3						0	15.654	By MS/MS				30.5	0	0	0	6353300	6353300	0
O34623	O34623	2	2	2	DNA polymerase III subunit alpha	dnaE	sp|O34623|DPO3A_BACSU DNA polymerase III subunit alpha OS=Bacillus subtilis (strain 168) OX=224308 GN=dnaE PE=3 SV=1	1	2	2	2	0	1	1	1	0	1	1	1	0	1	1	1	1.9	1.9	1.9	125.35	1115	1115	6.8			2	1	1	1	0.0080321	3.7949		By matching	By MS/MS	By matching	0	1.3	1.3	1.3	6328300	0	983370
P24072	P24072	2	2	2	Chemotaxis protein CheY	cheY	sp|P24072|CHEY_BACSU Chemotaxis protein CheY OS=Bacillus subtilis (strain 168) OX=224308 GN=cheY PE=1 SV=3	1	2	2	2	1	0	0	0	1	0	0	0	1	0	0	0	27.5	27.5	27.5	13.309	120	120	3.67	1		2				0	5.5983	By MS/MS				9.2	0	0	0	6078400	1634200	0
P14193	P14193	2	2	2	Ribose-phosphate pyrophosphokinase	prs	sp|P14193|KPRS_BACSU Ribose-phosphate pyrophosphokinase OS=Bacillus subtilis (strain 168) OX=224308 GN=prs PE=1 SV=1	1	2	2	2	0	0	0	0	0	0	0	0	0	0	0	0	7.9	7.9	7.9	34.868	317	317	5			2				0	9.7339					0	0	0	0	5977900	0	0
O31457	O31457	2	2	2	UPF0176 protein YbfQ	ybfQ	sp|O31457|TRHO_BACSU tRNA uridine(34) hydroxylase OS=Bacillus subtilis (strain 168) OX=224308 GN=trhO PE=3 SV=1	1	2	2	2	0	0	0	0	0	0	0	0	0	0	0	0	6.2	6.2	6.2	37.265	322	322	3		2					0.0020921	5.1506					0	0	0	0	5607500	0	0
O35033	O35033	2	2	2	Probable coenzyme A biosynthesis bifunctional protein CoaBC;Phosphopantothenoylcysteine decarboxylase;Phosphopantothenate--cysteine ligase	coaBC	sp|O35033|COABC_BACSU Coenzyme A biosynthesis bifunctional protein CoaBC OS=Bacillus subtilis (strain 168) OX=224308 GN=coaBC PE=3 SV=1	1	2	2	2	0	0	0	0	0	0	0	0	0	0	0	0	6.4	6.4	6.4	43.977	406	406	5			2				0	6.7251					0	0	0	0	5580500	0	0
O32113	O32113	2	2	2	Uncharacterized protein SufA	sufA	sp|O32113|SUFA_BACSU Uncharacterized protein SufA OS=Bacillus subtilis (strain 168) OX=224308 GN=sufA PE=3 SV=1	1	2	2	2	2	0	0	0	2	0	0	0	2	0	0	0	20.8	20.8	20.8	12.751	120	120	1	2						0	7.452	By MS/MS				20.8	0	0	0	5311400	5311400	0
P11998	P11998	3	3	3	6,7-dimethyl-8-ribityllumazine synthase	ribH	sp|P11998|RISB_BACSU 6,7-dimethyl-8-ribityllumazine synthase OS=Bacillus subtilis (strain 168) OX=224308 GN=ribH PE=1 SV=2	1	3	3	3	3	0	0	0	3	0	0	0	3	0	0	0	25.3	25.3	25.3	16.286	154	154	1	3						0	7.8889	By MS/MS				25.3	0	0	0	5008500	5008500	0
O34803	O34803	2	2	2	Uncharacterized protein YeaA	yeaA	sp|O34803|YEAA_BACSU Uncharacterized protein YeaA OS=Bacillus subtilis (strain 168) OX=224308 GN=yeaA PE=4 SV=1	1	2	2	2	2	0	0	0	2	0	0	0	2	0	0	0	6.1	6.1	6.1	37.731	329	329	1	2						0	8.6759	By MS/MS				6.1	0	0	0	4923300	4923300	0
P37599	P37599	2	2	2	Chemotaxis protein CheV	cheV	sp|P37599|CHEV_BACSU Chemotaxis protein CheV OS=Bacillus subtilis (strain 168) OX=224308 GN=cheV PE=1 SV=1	1	2	2	2	1	1	1	0	1	1	1	0	1	1	1	0	10.9	10.9	10.9	34.633	303	303	5.33	1			1	1		0.01002	3.6139	By MS/MS	By MS/MS	By matching		4	6.9	6.9	0	4574400	1160000	2110300
P39752	P39752	2	2	2	Flagellar hook-basal body complex protein FlhO	flhO	sp|P39752|FLHO_BACSU Flagellar hook-basal body complex protein FlhO OS=Bacillus subtilis (strain 168) OX=224308 GN=flhO PE=3 SV=2	1	2	2	2	1	0	0	0	1	0	0	0	1	0	0	0	14.1	14.1	14.1	29.43	270	270	3	1		1				0.0020747	4.8229	By MS/MS				9.3	0	0	0	4524600	2294100	0
O34924	O34924	2	2	2	Putative aminopeptidase YtoP	ytoP	sp|O34924|YTOP_BACSU Putative aminopeptidase YtoP OS=Bacillus subtilis (strain 168) OX=224308 GN=ytoP PE=3 SV=1	1	2	2	2	1	0	0	0	1	0	0	0	1	0	0	0	13.2	13.2	13.2	39.237	357	357	3	1		1				0	7.5707	By MS/MS				7.6	0	0	0	4478800	2699500	0
O07021	O07021	2	2	2	Lactate utilization protein B	lutB	sp|O07021|LUTB_BACSU Lactate utilization protein B OS=Bacillus subtilis (strain 168) OX=224308 GN=lutB PE=1 SV=2	1	2	2	2	0	0	0	0	0	0	0	0	0	0	0	0	5.8	5.8	5.8	53.473	479	479	5			2				0	7.6716					0	0	0	0	4450100	0	0
P39796	P39796	3	3	3	Trehalose operon transcriptional repressor	treR	sp|P39796|TRER_BACSU HTH-type transcriptional regulator TreR OS=Bacillus subtilis (strain 168) OX=224308 GN=treR PE=1 SV=2	1	3	3	3	0	0	0	0	0	0	0	0	0	0	0	0	14.3	14.3	14.3	27.841	238	238	5			3				0	7.0634					0	0	0	0	4096400	0	0
O31669	O31669	2	2	2	Acireductone dioxygenase	mtnD	sp|O31669|MTND_BACSU Acireductone dioxygenase OS=Bacillus subtilis (strain 168) OX=224308 GN=mtnD PE=3 SV=1	1	2	2	2	2	0	0	0	2	0	0	0	2	0	0	0	14.6	14.6	14.6	20.824	178	178	1	2						0.0020619	4.5072	By MS/MS				14.6	0	0	0	4028600	4028600	0
Q01463	Q01463	2	2	2	Septum site-determining protein MinC	minC	sp|Q01463|MINC_BACSU Septum site-determining protein MinC OS=Bacillus subtilis (strain 168) OX=224308 GN=minC PE=1 SV=1	1	2	2	2	0	0	0	0	0	0	0	0	0	0	0	0	11.9	11.9	11.9	24.997	226	226	5			2				0	7.2796					0	0	0	0	3818400	0	0
P39753	P39753	2	2	2	Flagellar hook-basal body complex protein FlhP	flhP	sp|P39753|FLHP_BACSU Flagellar hook-basal body complex protein FlhP OS=Bacillus subtilis (strain 168) OX=224308 GN=flhP PE=3 SV=3	1	2	2	2	1	0	0	0	1	0	0	0	1	0	0	0	9.3	9.3	9.3	29.502	269	269	3	1		1				0.002079	4.9056	By MS/MS				3.7	0	0	0	3817200	1773200	0
P39119	P39119	2	2	2	Citrate synthase 1	citA	sp|P39119|CISY_BACSU Citrate synthase 1 OS=Bacillus subtilis (strain 168) OX=224308 GN=citA PE=1 SV=2	1	2	2	2	0	0	0	0	0	0	0	0	0	0	0	0	7.9	7.9	7.9	40.951	366	366	4.33		1	2				0	6.5776					0	0	0	0	3786100	0	0
O34863	O34863	2	2	2	UvrABC system protein A	uvrA	sp|O34863|UVRA_BACSU UvrABC system protein A OS=Bacillus subtilis (strain 168) OX=224308 GN=uvrA PE=3 SV=1	1	2	2	2	0	0	0	0	0	0	0	0	0	0	0	0	2.7	2.7	2.7	106.03	957	957	5			2				0	6.7795					0	0	0	0	3753600	0	0
O07513	O07513	2	2	2	Protein hit	hit	sp|O07513|HIT_BACSU Protein hit OS=Bacillus subtilis (strain 168) OX=224308 GN=hit PE=1 SV=1	1	2	2	2	2	0	0	0	2	0	0	0	2	0	0	0	19.3	19.3	19.3	16.298	145	145	1	2						0	5.5512	By MS/MS				19.3	0	0	0	3741200	3741200	0
Q02114	Q02114	2	2	2	N-acetylmuramoyl-L-alanine amidase LytC	lytC	sp|Q02114|LYTC_BACSU N-acetylmuramoyl-L-alanine amidase LytC OS=Bacillus subtilis (strain 168) OX=224308 GN=lytC PE=1 SV=1	1	2	2	2	1	0	0	0	1	0	0	0	1	0	0	0	5.8	5.8	5.8	52.625	496	496	3	1		1				0	6.9075	By MS/MS				2.4	0	0	0	3615500	1284500	0
P94534	P94534	2	2	2	Probable glycolate oxidase iron-sulfur subunit	glcF	sp|P94534|GLCF_BACSU Probable glycolate oxidase iron-sulfur subunit OS=Bacillus subtilis (strain 168) OX=224308 GN=glcF PE=3 SV=1	1	2	2	2	2	0	0	0	2	0	0	0	2	0	0	0	4.7	4.7	4.7	49.205	444	444	1	2						0.0020661	4.5905	By MS/MS				4.7	0	0	0	3612300	3612300	0
O34580	O34580	2	2	2	ATP-dependent DNA helicase PcrA	pcrA	sp|O34580|PCRA_BACSU ATP-dependent DNA helicase PcrA OS=Bacillus subtilis (strain 168) OX=224308 GN=pcrA PE=1 SV=1	1	2	2	2	0	0	0	0	0	0	0	0	0	0	0	0	3.5	3.5	3.5	83.554	739	739	5			2				0	6.2775					0	0	0	0	3568200	0	0
P42971	P42971	3	3	3	Penicillin-binding protein 3	pbpC	sp|P42971|PBPC_BACSU Penicillin-binding protein 3 OS=Bacillus subtilis (strain 168) OX=224308 GN=pbpC PE=1 SV=1	1	3	3	3	0	0	0	0	0	0	0	0	0	0	0	0	7	7	7	74.405	668	668	5			3				0	12.754					0	0	0	0	3459200	0	0
P08877	P08877	2	2	2	Phosphocarrier protein HPr	ptsH	sp|P08877|PTHP_BACSU Phosphocarrier protein HPr OS=Bacillus subtilis (strain 168) OX=224308 GN=ptsH PE=1 SV=3	1	2	2	2	2	0	0	0	2	0	0	0	2	0	0	0	26.1	26.1	26.1	9.1893	88	88	1	2						0	6.6109	By MS/MS				26.1	0	0	0	3445000	3445000	0
P71088	P71088	2	2	2	Sporulation-control protein spo0M	spo0M	sp|P71088|SP0M_BACSU Sporulation-control protein spo0M OS=Bacillus subtilis (strain 168) OX=224308 GN=spo0M PE=1 SV=2	1	2	2	2	2	0	0	0	2	0	0	0	2	0	0	0	9.7	9.7	9.7	29.733	258	258	1	2						0	5.9155	By MS/MS				9.7	0	0	0	3354700	3354700	0
O06477	O06477	2	2	2	Putative sensory transducer protein YfmS	yfmS	sp|O06477|YFMS_BACSU Putative sensory transducer protein YfmS OS=Bacillus subtilis (strain 168) OX=224308 GN=yfmS PE=2 SV=1	1	2	2	2	2	0	0	0	2	0	0	0	2	0	0	0	7.3	7.3	7.3	30.324	286	286	1	2						0.0020704	4.7022	By MS/MS				7.3	0	0	0	3345400	3345400	0
Q7WY78	Q7WY78	2	1	1	Putative transcriptional regulator YwtF	ywtF	sp|Q7WY78|TAGT_BACSU Polyisoprenyl-teichoic acid--peptidoglycan teichoic acid transferase TagT OS=Bacillus subtilis (strain 168) OX=224308 GN=tagT PE=1 SV=2	1	2	1	1	2	0	0	0	1	0	0	0	1	0	0	0	5.9	4	4	35.921	322	322	1	1						0.0021053	5.3317	By MS/MS				5.9	0	0	0	3292200	3292200	0
Q07868	Q07868	2	2	2	Penicillin-binding protein 2B	pbpB	sp|Q07868|PBP2B_BACSU Penicillin-binding protein 2B OS=Bacillus subtilis (strain 168) OX=224308 GN=pbpB PE=1 SV=3	1	2	2	2	0	0	0	0	0	0	0	0	0	0	0	0	2.8	2.8	2.8	78.947	713	713	5			2				0	6.5844					0	0	0	0	3266500	0	0
P23448	P23448	2	2	2	Flagellar motor switch protein FliG	fliG	sp|P23448|FLIG_BACSU Flagellar motor switch protein FliG OS=Bacillus subtilis (strain 168) OX=224308 GN=fliG PE=3 SV=1	1	2	2	2	2	0	0	0	2	0	0	0	2	0	0	0	7.4	7.4	7.4	38.191	338	338	1	2						0.0040816	4.369	By MS/MS				7.4	0	0	0	3203700	3203700	0
O30509	O30509	2	2	2	Aspartyl/glutamyl-tRNA(Asn/Gln) amidotransferase subunit B	gatB	sp|O30509|GATB_BACSU Aspartyl/glutamyl-tRNA(Asn/Gln) amidotransferase subunit B OS=Bacillus subtilis (strain 168) OX=224308 GN=gatB PE=1 SV=2	1	2	2	2	0	0	0	0	0	0	0	0	0	0	0	0	8.8	8.8	8.8	53.552	476	476	5			2				0.0080483	3.818					0	0	0	0	3169200	0	0
P23477	P23477	2	2	2	ATP-dependent helicase/deoxyribonuclease subunit B	addB	sp|P23477|ADDB_BACSU ATP-dependent helicase/deoxyribonuclease subunit B OS=Bacillus subtilis (strain 168) OX=224308 GN=addB PE=1 SV=2	1	2	2	2	2	0	0	0	2	0	0	0	2	0	0	0	1.7	1.7	1.7	134.64	1166	1166	1	2						0	5.9203	By MS/MS				1.7	0	0	0	3091600	3091600	0
P17904	P17904	2	2	2	Serine-protein kinase RsbW	rsbW	sp|P17904|RSBW_BACSU Serine-protein kinase RsbW OS=Bacillus subtilis (strain 168) OX=224308 GN=rsbW PE=1 SV=1	1	2	2	2	2	0	0	0	2	0	0	0	2	0	0	0	15.6	15.6	15.6	17.993	160	160	1	2						0.00409	4.3821	By MS/MS				15.6	0	0	0	3002800	3002800	0
Q06795	Q06795	2	2	2	Transcription termination/antitermination protein NusG	nusG	sp|Q06795|NUSG_BACSU Transcription termination/antitermination protein NusG OS=Bacillus subtilis (strain 168) OX=224308 GN=nusG PE=1 SV=1	1	2	2	2	0	0	0	0	0	0	0	0	0	0	0	0	12.4	12.4	12.4	20.126	177	177	5			2				0	5.5487					0	0	0	0	2932600	0	0
P36945	P36945	2	2	2	Ribokinase	rbsK	sp|P36945|RBSK_BACSU Ribokinase OS=Bacillus subtilis (strain 168) OX=224308 GN=rbsK PE=3 SV=2	1	2	2	2	2	0	0	0	2	0	0	0	2	0	0	0	8.5	8.5	8.5	31.138	293	293	1	2						0.0080645	3.8232	By MS/MS				8.5	0	0	0	2809600	2809600	0
P37814	P37814	3	3	3	ATP synthase subunit b	atpF	sp|P37814|ATPF_BACSU ATP synthase subunit b OS=Bacillus subtilis (strain 168) OX=224308 GN=atpF PE=1 SV=1	1	3	3	3	3	0	0	0	3	0	0	0	3	0	0	0	16.5	16.5	16.5	19.208	170	170	1	3						0	10.468	By MS/MS				16.5	0	0	0	2228400	2228400	0
[truncated: 30 more columns]
